# Supplementary material for: YouGenMap: a web platform for dynamic multi-comparative mapping and visualization of genetic maps
Source: Front Genet. 2014 Jun 24;5:183. doi: 10.3389/fgene.2014.00183 (PMC4067605; doi:10.3389/fgene.2014.00183)
Supplement: Supplemental File No.1 — Simplified sample data template in Excel that a user can use to store his/her own data and upload this data into YouGenMap web server. [file DataSheet1.XLS]

## Sheet: General_Info
contact_email1	submission_date	contact_first_name	contact_last_name
researcher@public.gov	1/31/2011	Rese	Archer
Column Name	Column Description
contact_email1	The primary e-mail address of person submitting the data
submission_date	month/date/year
This template is for simple submissions. A description of each worksheet is below.
A separate template for full submissions has options to include marker aliases, detailed marker and gene annotation data, citations, and supplementary data.
Template file can be downloaded from the YouGenMap home page.
Data sheet	Description
Germplasm	Information about the species used for map construction
MapSet	Provides the name of the set of maps (linkage groups, chromosomes) and their type.
Maps	Lists the map positions of features (markers) in each map (linkage group or chromosome), Use map position values, not map interval values.
Map_sum	Summary data characterizing each map listed in Maps.
Please provided data for only one Map Set per worksheet.
NOTE: The purpose of contact name(s) is for CGDB users to obtain additional information or clarification about the data rather than to ackowledge the work.
If you have questions about using this template or suggestions for improvement, please contact Conifer GDB.
This template was adapted from that used by GDR (Genome Database for Rosaceae).

## Sheet: Germplasm
germplasm_species	germplasm_taxid
Sample species	0
Column Name	Column Description
germplasm_species	Binomial nomenclature (genus and species) of the parental or source germplasm of the mapping population. Hybrid taxa are allowed if following the nomenclature format used by NCBI Taxonomy
germplasm_taxid	The NCBI taxonomy ID of the species, which can be obtained by a search in http://www.ncbi.nlm.nih.gov/taxonomy.

## Sheet: MapSet
mapset_name	mapset_type
simple_sample_mapset1	genetic
Column Name	Column Description
mapset_name	The short name must be a unique identifier not used for other map sets of the species that is specified in the Germplasm tab.This is also the name of this file (without the .xls extension)
mapset_type	e.g., genetic, physical, radiation hybrid, or any other standard map type used for ordering of features on maps
NOTE: Provide only one map set per workbook.

## Sheet: Maps
map_name	feature_name	start	feature_type
Set1_LG-1	STS_1	0	sts
Set1_LG-1	SSR-1	5.2	est-ssr
Set1_LG-1	SSR-2	12	gen-ssr
Set1_LG-1	ESTP-1	24	estp
Set1_LG-1	SCAR-1	36.6	scar
Set1_LG-1	CAPS-1	45.5	caps
Set1_LG-1	SNP-2	57	snp
Set1_LG-1	SSR-3	65	est-ssr
Set1_LG-1	SSR-4	75	gen-ssr
Set1_LG-2	ESTP_2	0	estp
Set1_LG-2	SCAR-2	10	scar
Set1_LG-2	CAPS-2	17	caps
Set1_LG-2	SNP-3	20	snp
Set1_LG-2	SSR-5	23	est-ssr
Set1_LG-2	SSR-6	26	gen-ssr
Set1_LG-2	ESTP_3	35.7	estp
Set1_LG-2	SCAR-3	48	scar
Set1_LG-2	CAPS-3	61.2	caps
Set1_LG-3	SNP-4	0	snp
Set1_LG-3	SSR-7	10	est-ssr
Set1_LG-3	ESTP_4	13.8	estp
Set1_LG-3	SCAR-4	16	scar
Set1_LG-3	CAPS-4	26	caps
Set1_LG-3	SNP-5	36	snp
Set1_LG-3	SSR-8	50	est-ssr
Set1_LG-3	EST_5	55	estp
Column Name	Column Description
map_name	Short name of the map (linkage group), as used in the "Maps_sum" sheet. Use published name when available. You may include a short prefix that is descriptive of this mapset.
feature_name	Name of the mapped feature, as listed in the "Features" sheet. The name must be unique within this mapset.
start	Map position value of the feature or the start position of an interval. The map_unit category is entered in the "Maps_sum" sheet.
feature_type	Currently recognized types are: sts, snp, ssr, est-ssr, gen-ssr, estp, scar, caps, aflp, rapd, iso (for isozyme), gene, qtl, e-qtl, trait (all are case-insensitive).

## Sheet: Maps_sum
map_name	map_order	map_length	map_unit
Set1_LG-1	1	75	cM
Set1_LG-2	2	61.2	cM
Set1_LG-3	3	50	cM
Column Name	Column Description
map_name	Short name of the map (linkage group), exactly as entered in the map_name of the "Maps" sheet.
map_order	Desired default sort order of displayed maps.
map_length	Map length is usually the start value (map position) of the terminal marker, as listed in the "Maps" sheet. Larger values to extend a map are permitted and may include, for example, the stop position of a feature at or near the terminal position.
map_unit	e.g,. cM, r, theta, nt, bin, etc
