# Supplementary material for: YouGenMap: a web platform for dynamic multi-comparative mapping and visualization of genetic maps
Source: Front Genet. 2014 Jun 24;5:183. doi: 10.3389/fgene.2014.00183 (PMC4067605; doi:10.3389/fgene.2014.00183)
Supplement: Supplemental File No.2 — Complete sample data template in Excel that a user can use to store his/her own data and upload this data into YouGenMap web server. [file DataSheet2.XLS]

## Sheet: General_Info
*	*
contact_email1	submission_date
researcher@public.gov	1/31/2011
Column Name	Column Description
*contact_email1	The primary e-mail address of person submitting the data. Use this address also in the "Contacts" sheet.
*submission_date	format: month/date/year
user_password	Enter a password in cell C3 if you want to protect this mapset from deletion. If no password is provided, then any user can delete the mapset from YouGenMap.
	The same password can be used for multiple mapsets. Passwords are not linked to a user or contact_email address.
	Passwords are removed from public downloads of mapset files from YouGenMap.
This template file with sample mapset data describes use of required and optional data fields and worksheets.
It is an example of a mapset that uses all optional data fields and demonstrates the full range of YouGenMaps correspondence functions.
Additional sample data mapsets (2 & 3) are available to explore YouGenMap's map display and comparison functions.
Users can also download mapset files submitted by other users and use those for guidance in constructing their own submission files.
A mapset can be updated in YouGenMap by deleting it then uploading a revised version.
All data provided in submitted mapset files will be publicly available through YouGenMap.
*An asterix in row 1 above a column header indicates that it is a required data field (column).
Submitted mapsets must include all column headers as provided in row 2 of each worksheet of this template. (Simply retain what is within the dash lined border.)
Contact Dr. Chun Liang <liangc@muohio.edu> if you need additional data columns.
Cells in optional data fields can be left blank. All text in blue font can be deleted from submitted mapsets.
Name your submission file using the mapset_long_name from the MapSet worksheet. The mapset_long_name will be used to identify mapsets for display, deletion, and download.
Either .xls or .xlsx formats can be uploaded to YouGenMap.
This template has 10 worksheets, but only the first 9 are required for submission. A summary of each sheet is given below.
Worksheet	Description
General_Info	The current sheet is used to set the submission date, provide a password option, and explain the submission file structure.
Contacts	Detailed information of contact persons listed in the other sheets. See NOTE below.
Germplasm	Information about the source material (i.e., paraents and progeny) used for map construction
MapSet	Information about the set of maps (linkage groups or chromosomes) comprising the mapset and how they were constructed
Maps	Map position data of features in each map
Map_sum	Summary data characterizing each map. These values are used for chromosome bar graphics.
Features	Data characterizing map features. Features are usually molecular markers, but can be phenotypes or other types of chromosomal landmarks.
Genes	Optional gene and sequence annotations for any or all features.
References	Informational references, published or unpublished, that are cited in other sheets
MoreData	Optional additional map or annotation comments or data can go here or in additional optional worksheets that follow "References".
	Data in optional worksheets cannot be accessed through the YouGenMap viewer, except as part of a downloaded mapset file.
NOTE: The purpose of contact name(s) is for users to obtain additional information about the data rather than to ackowledge the work.
If you have questions about using this template or suggestions for improvement, please contact Chun Liang or use the YouGenMap bug reporter.
This submission template format was adapted from that used by GDR (Genome Database for Rosaceae).

## Sheet: Contacts
*	*	*
contact_email1	contact_first_name	contact_last_name	contact_email2	contact_institute	contact_address	contact_tel	lab_PI	submitter
researcher@public.gov	Rese	Archer		Southern Institute of Forest Genetics	Southern Research Station, USDA Forest Service, 23332 Success Rd, Saucier, MS, 39574 USA	228.832.2747.x210		yes
student@bigsu.edu	Stu	Dent	Stu@arpa.net	Big State University	Tree Research Station, 8888 Bumpy Road, Outville, MS, 38888 USA	(555) 123-4567	Mie Nobell Pryse	no
Column Name	Column Description
*contact_email1	Primary e-mail address of contact. The first data row is reserved for the map submitter listed in the "General_Info" sheet.
*contact_first_name	First name of contact, can include middle initial
*contact_last_name	Last name (family or sur name) of contact
contact_email2	Secondary e-mail address of contact, not restricted to any particular format.
contact_institute	Name of contact's institute or company
contact_address	Mailing address of contact's institute
contact_tel	The telephone number, not restricted to any particular format
lab_PI	Name of the principal investigator at contact_institute if different from the contact who may be temporary staff, such as a student or postdoc.
submitter	The yes and no values are for guidance in filling out this sheet.
*required data
NOTE: Contact names other than the submitter can be listed.
For example, if different people assigned gene annotations to different features, then you can enter their contact_email1 data in the genes_contact column of the "Genes" sheet.

## Sheet: Germplasm
*	*
germplasm_species	germplasm_taxid	germplasm_common	germplasm_type	germplasm_code	germplasm_origin	germplasm_comment	germplasm_ref_num	germplasm_contact
Sample species	0		clone	20-1010, 11-1060	North Carolina	Pedigrees were constructed by Acme Corp.	1,2
Column Name	Column Description
*germplasm_species	Genus and species of the mapping population or resource.
*germplasm_taxid	The NCBI taxonomy ID number of the germplasm_species.
	The taxid can be obtained entering the Genus species in the Search for:___ menu at the top of the page at http://www.ncbi.nlm.nih.gov/Taxonomy/.
germplasm_common	The common name of the species. Multiple entries are separated by commas.
germplasm_type	e.g., clone, hybrid, open-pollinated, ... etc.
germplasm_code	The name or identifier of the clone(s), parent genotype(s), population(s), etc., separated by commas.
germplasm_origin	Geographic origin (provenance) of the germplasm_ID. Multiple entries are separated by commas.
germplasm_comment	Any comment about the origin, characteristics, ownership, etc. of the pedigree, parents or progeny population.
germplasm_ref_num	The reference number, as listed in the "Reference" sheet, for a description of the mapping material. Multiple entries are separated by commas.
germplasm_contact	The "Contact" primary e-mail address for germplasm information.
*required data

## Sheet: MapSet
*	*
mapset_long_name	mapset_type	mapset_seg_type	mapset_method	mapset_comment	mapset_ref_num	mapset_contact
complete_sample_mapset1	genetic	outcross	JoinMap 3; groups were formed with LOD > 5. Map distances based on Kosambi map function.	A sample map. Use with sample_mapset2 and sample_mapset3 to explore correspondence functions and display different feature types.	1	researcher@public.gov
Column Name	Column Description
*mapset_long_name	A unique descriptive name for the map set. Do not use spaces.
*mapset_type	e.g., genetic, physical, radiation hybrid, or any other standard map type used for ordering of features on maps
mapset_seg_type	The genetic segregation type, e.g., outcross, haploid, backcross, self, hybrid, association population
mapset_method	Describe the mapping software or approach used and basic analysis parameters.
mapset_comment	Additional information about map construction, pedigree(s), progeny set, etc. not otherwise entered in the "Germplasm" sheet.
mapset_ref_num	The reference number for mapset data, as listed in the Reference sheet. Please provide Reference information even if not published.
mapset_contact	Usually the contact primary e-mail address of the submitter.
*required data
NOTE: Provide only one map set per workbook.

## Sheet: Maps
*	*	*	*
map_name	feature_name	start	stop	bin_name	chromosome_name	mapping_comment
Set1_LG-1	STS_1	0	0		2	95% CI = 0 - 3.5
Set1_LG-1	SSR-1	5.2	5.2		2	95% CI = 3.3 - 6.6
Set1_LG-1	SSR-2	12	12		2	95% CI = 10 - 14
Set1_LG-1	ESTP-1	24	24		2	95% CI = 20 - 26
Set1_LG-1	SCAR-1	36.6	36.6		2	95% CI = 36 - 38.8
Set1_LG-1	CAPS-1	45.5	45.5		2	95% CI = 43.2 - 47.0
Set1_LG-1	SNP-2	57	57		2	95% CI = 55 - 60
Set1_LG-1	SSR-3	65	65		2	95% CI = 61 - 67
Set1_LG-1	SSR-4	75	75		2	95% CI = 70 - 80
Set1_LG-2	ESTP_2	0	0		3	LOD support for order >3.0
Set1_LG-2	SCAR-2	10	10		3	LOD support for order >3.0
Set1_LG-2	CAPS-2	17	17		3	LOD support for order >3.0
Set1_LG-2	SNP-3	20	20		3	LOD support for order >5.0
Set1_LG-2	SSR-5	23	23		3	LOD support for order >5.0
Set1_LG-2	SSR-6	26	26		3	LOD support for order >5.0
Set1_LG-2	ESTP_3	35.7	35.7		3	LOD support for order >3.0
Set1_LG-2	SCAR-3	48	48		3	LOD support for order >3.0
Set1_LG-2	CAPS-3	61.2	61.2		3	LOD support for order >3.0
Set1_LG-3	SNP-4	0	0		1
Set1_LG-3	SSR-7	10	10		1
Set1_LG-3	ESTP_4	13.8	13.8		1
Set1_LG-3	SCAR-4	16	16		1
Set1_LG-3	CAPS-4	26	26		1
Set1_LG-3	SNP-5	36	36		1
Set1_LG-3	SSR-8	50	50		1
Set1_LG-3	EST_5	55	55		1
Column Name	Column Description
*map_name	Short name of the map (linkage group), as used in the "Maps_sum" sheet. Use published name when available. You may include a short prefix that is descriptive of this mapset.
*feature_name	Name of the mapped feature, as listed in the "Features" sheet. The name must be unique within this mapset.
*start	Map position value of the feature or the start position of an interval. The map_unit category is entered in the "Maps_sum" sheet.
*stop	Map position stop value of the feature. For single point features, the stop value is the start value. For groups of markers in intervals, the start and stop values are for the interval.
	For intervals, the start and stop values are for the interval or bin; each marker in a bin group should be given the same start and stop values.
bin_name	If sets of features are mapped into bin intervals, you can specify the bin ID here.
chromosome_name	The karyotype chromosome ID.
mapping_comment	Comments on mapping the locus, such as ordering significance level, confidence interval, seg. distortion level, LOD of order, etc.
*required data
NOTE: Each feature listed here must also be listed in the "Features" sheet.

## Sheet: Maps_sum
*	*	*	*
map_name	map_order	map_length	map_unit	map_comment	map_contact
Set1_LG-1	1	75	cM	group formed at LOD 5.5	researcher@public.gov
Set1_LG-2	2	61.2	cM	group formed at LOD 5; distal loci added at LOD 4.5	student@bigsu.edu
Set1_LG-3	3	50	cM	group formed at LOD 7	researcher@public.gov
Column Name	Column Description
*map_name	The name of each map (linkage group) that is used in the "Maps" sheet.
*map_order	Default sort order of displayed maps.
*map_length	Map length is usually the stop value (map position) of the terminal marker, as listed in the "Maps" sheet.
*map_unit	cM is the only currenly recognized map_unit. Contact Chun Liang <liangc@muohio.edu> if you need a different unit.
map_comment	Information about construction of indivdual maps.
map_contact	Contact primary e-mail address of the map coordinator.
*required data

## Sheet: Features
*, C	*, C	C	C	Required column headers are in row2, columns A - R.
feature_name	feature_type	feature_alias	locus_name	feature_acc	feature_seq	source_sp	pcr_condition	allele_method	prod_len	oligo1_seq	oligo2_seq	oligo3_seq	ssr_motif	restriction_enz	feature_comment	feature_ref_num	feature_contact
CAPS-1	caps	Caps01, caps1	CCHC	GB:BV728655		Pinus taeda	std. hot start Taq; 65->55 touchdown, 30 cycles	agarose gel	362	GCCACCTCTGTTTTCTCAGC	ATGAGAACACGCCACCATTA		na	EcoR1			researcher(at)public.gov
CAPS-2	caps	Caps02, caps2	CCH	GB:BV728746		Pinus mariana	std. hot start Taq; 65->55 touchdown, 30 cycles	agarose gel	317	TTTCAAGGGTGTGAGCACTG	GAGGAGGAAGAAGGTTTGGG		na	BamH1			researcher(at)public.gov
CAPS-3	caps	Caps03	GID1C1	n/a	GCGAGCAAATTACTTCGTCCaccgtgtaaaggcgtacgtacgctcggtattgcgcgatcgatcgggcatcgatcgcgcgcgatatataatatatgcatgcatcgCCCTGCACAAGTAGTCACGA	Pinus taeda	std. hot start Taq; 65->55 touchdown, 30 cycles	agarose gel	118	GCGAGCAAATTACTTCGTCC	CCCTGCACAAGTAGTCACGA		na	Mse1	This feature_seq is a random sequence flanked by the primers.		researcher(at)public.gov
CAPS-4	caps	Caps04	PEROX	GB:BV728755		Pinus taeda	std. hot start Taq; 65->55 touchdown, 30 cycles	agarose gel	370	ACTTAGTGGGAAAGGGGGAA	TTCCTCAGCCAAAAGCTCTC		na	EcoR5			researcher(at)public.gov
SSR-3	est-ssr	Ssr_03, ssrAT_3	pita000100	GB:BV728743		Pinus taeda		denaturing CE		GATGGCTACTGTTCGGTGGT	GGAGTACAGTGAGCAACTGAAGG		(AT)18(TA)13			2	researcher(at)public.gov
ESTP-1	estp	Estp_001		GB:BV728654		Picea glauca	std. hot start Taq; 60 C anneal, 35 cycles	DGGE	143	TAGAGAACACAGGCCAGGCT	GCCCATAGCGACCTAACAAG		na			3	researcher(at)public.gov
ESTP_2	estp	Estp_002	pita000110	GB:BV728745		Pinus taeda	std. hot start Taq; 60 C anneal, 35 cycles	DGGE	480	AGGCTGCTTGCATGAGAAAT	GGAAGCAGAGGCATCTCAAG		na			3	researcher(at)public.gov
ESTP_3	estp	Estp_003	CAEF2	GB:BV728751		Pinus taeda	std. hot start Taq; 60 C anneal, 35 cycles	DGGE	103	TCTATGATGGAAGGCCCAAC	GTTCTGCTTGCCCTCTCAAC		na			3	researcher(at)public.gov
ESTP_4	estp	Estp_004		GB:BV728753		Pinus mariana	std. hot start Taq; 60 C anneal, 35 cycles	DGGE	221	GCCAACTGCAATAACAGCAA	CCGGCAAGAGCATCATTATT		na			3	researcher(at)public.gov
EST_5	estp	Estp_005	CHIT	GB:BV728663		Pinus strobus		DGGE		ATGAGGAGGAACGTTTGGTG	TGGCAATGGCATTACGAATA		na			3	researcher(at)public.gov
SSR-1	est-ssr	Ssr_01	pita000120	GB:BV728739		Pinus banksiana	std. hot start Taq; 65-55 touchdown , 35 cycles	denaturing CE	344	GGGTCTATATCCCCACGGTT	GCCTTGAGAAACAGCCAGAC		(TGCA)4		Locus segregates a null allele.	2	researcher(at)public.gov
SSR-5	est-ssr	Ssr_05		GB:BV728749		Pinus taeda	std. hot start Taq; 65-55 touchdown , 35 cycles	denaturing CE	109	ACATCCCTCAATCATGCAAA	TGAGGCCAAGCTCGATAACT		(TA)9			2	researcher(at)public.gov
SSR-7	est-ssr	Ssr_07	pita000130	GB:BV728752		Pinus banksiana	std. hot start Taq; 65-55 touchdown , 35 cycles	denaturing CE	290	ATCATGTGTGCACTTGCCAT	TGCTGTTTGTGAGCACCTTT		(TTA)6			2	researcher(at)public.gov
SSR-8	est-ssr	Ssr_08		GB:BV728662		Pinus taeda	std. hot start Taq; 65-55 touchdown , 35 cycles	denaturing CE	403	TCGGACGAATGCGAAATTAT	CCTGGTGTTGCCTGAAAACT		(AT)6(TCT)5			2	researcher(at)public.gov
SSR-2	gen-ssr	Ssr_02		GB:BV728653		Pinus mariana	std. hot start Taq; 65-55 touchdown , 35 cycles	denaturing CE	391	ATCCGACCCATGTTCAATTC	AGTTCCTGCACGAGTAACCG		(AACGGA)5		F primer was evaluated with a 5' dye-CACGACGTTGTAAAACGAC tail. R primer was evaluated with a 5' GTTTCTT tail.	2	researcher(at)public.gov
SSR-6	gen-ssr	Ssr_06	PAL2	GB:BV728750		Pinus taeda	std. hot start Taq; 65-55 touchdown , 35 cycles	denaturing CE	209	CAGATTTGGGGGAACGTAGA	ACGGACGCTTCGAGATCTTA		(AT)6			2	researcher(at)public.gov
SSR-4	gen-ssr	Ssr_04		GB:BV728744		Pinus taeda	std. hot start Taq; 65-55 touchdown , 35 cycles	denaturing CE	354	CTGCATCTTCTCCAATGCAA	CCCATAATCCACAGACCGAT		(AGGTTG)4(GGCTGA)5		F primer was evaluated with a 5' dye-CACGACGTTGTAAAACGAC tail. R primer was evaluated with a 5' GTTTCTT tail.	2	researcher(at)public.gov
SCAR-1	scar	Scar01	pita000200	GB:BV728740		Pinus taeda		agarose gel	416	GGTTTGAACCCAGGTCGATA	CATCGAAATGAGGGGAAGTG		na				researcher(at)public.gov
SCAR-2	scar	Scar02		GB:BV728657		Pinus banksiana		agarose gel		GATCCCGAATCTGCGTAGAA	TCGGATCCACATTCACAAAA		na				researcher(at)public.gov
SCAR-3	scar	Scar03	pita000210	GB:BV728659		Pinus taeda		agarose gel		CTGATCGAATCTTCCCCAAA	AGTTCCAGTTGGGTTTGCAC		na				researcher(at)public.gov
SCAR-4	scar	Scar04	NUDIX	GB:BV728754		Picea glauca		agarose gel	314	CATCTTCTTCCTCTCTGCGG	ATTATTGTTGCCCGTGGTTG		na				researcher(at)public.gov
SNP-2	snp	Snp_2.1		GB:BV728741		Pinus taeda	std. hot start Taq; 65 C anneal, 35 cycles	Golden Gate	152	ACCCACATGGGATGATGTTT	ATGGAAAAGACAGGGCATTG		na				researcher(at)public.gov
SNP-3	snp	Snp_3.1	pita000220	GB:BV728658		Picea glauca	std. hot start Taq; 65 C anneal, 35 cycles	Golden Gate	122	AATTGCAGAGAGGGTGATGG	CAGCCCCATTAAGGACAGAA		na				researcher(at)public.gov
SNP-4	snp	Snp_4.1	GID1C2	GB:BV728661		Pinus taeda	std. hot start Taq; 65 C anneal, 35 cycles	Golden Gate	320	GAGAACATCTGCCTTGAGCC	CTGGCATGATGGGTTTCTCT		na				researcher(at)public.gov
SNP-5	snp	Snp_5.1	PUX2	GB:BV728756		Pinus taeda	std. hot start Taq; 65 C anneal, 35 cycles	Golden Gate	108	TACGGTCACACTTCACCCAA	TCCTCCTAGTGCAAATGGCT		na				researcher(at)public.gov
STS_1	sts	Sts_01	MIT2	GB:BV728738		Pinus taeda		heteroduplexes in non-denaturing CE		AGAAAAATGTATGGGCGTGC	TTTTTGGAGGAATGATTGGC		na			2	researcher(at)public.gov
CAPS-4	caps	CAPS-4				Pinus taeda			302
Column Name	Column Description
*feature_name	Name of the feature, as listed in the "Maps" sheet; must be unique within the map set; use published name when available. All feature_names in "Maps" must be entered here.
*feature_type	Currently recognized types are: sts, snp, ssr, est-ssr, gen-ssr, estp, scar, caps, aflp, rapd, iso (for isozyme), gene, qtl, e-qtl, trait (all are case-insensitive).
feature_alias	Alternate names of a feature or mapped locus. Multiple entries are separated by commas. Aliases can provide concordances for comparative mapping between MapSets. Do not alter the header.
locus_name	Standard name for the locus, gene, contig, etc. This field can be use for drawing feature correspondences between maps. Do not alter the header.
feature_acc	NCBI UniSTS or other database ID or accession number of the feature/marker. Format the entry to include the database source, as specified by Gene Ontology Abbreviations http://www.geneontology.org/cgi-bin/xrefs.cgi. This field can be use for drawing feature correspondences between maps. The GenBank or dbEST Accession ID for the gene or gene product should be entered in the "Genes" sheet.
feature_seq	feature- or marker-specific 5'-3' sequence if no feature_acc is available or if different from the GB_acc listed in the "Genes" sheet. for example, the Illumina top genomic sequence can be entered here.
source_sp	The genus and species source for the feature
pcr_condition	List PCR conditions for PCR-based markers if not otherwise provided in the dbSTS accession record.
allele_method	The method used for allele detection of the mapped feature, e.g., denaturing capillary electrophoresis (CE), Southern, agarose gel, heteroduplex, SSCP, DGGE, mass spec, microarray, Illumina bead array, fluorometry, sequencing, phenotype, etc.
prod_len	Approximate length (bp) of the marker amplicon or probe.
oligo1_seq	5`-3` sequence of the forward primer or probe
oligo2_seq	5`-3` sequence of the reverse primer or probe
oligo3_seq	5`-3` sequence of the additional primer or probe
ssr_motif	The generalized repeat motif for SSR markers, e.g., AT, AAAT, ACG
restriction_enz	Restriction enzyme(s) used for marker polymorphism detection. Multiple entries are separated by commas.
feature_comment	Additional information about feature origin or conditions of assay.
feature_ref_num	Reference number, as listed in the "Reference" sheet, where the feature was originally published. Multiple references, separated by comma, can be added
feature_contact	Contact e-mail address for the person who created or curates the feature.
*required data; C = data in this column are used for drawing feature correspondences between maps displayed in YouGenMap.
NOTE: All features listed in the "Maps" sheet must also be entered in this sheet.
NOTE: Features can be listed in any order.

## Sheet: Genes
C	C	C	C	C	C	Required column headers are in row2, columns A - P. All data fields in this sheet are optional.
feature_name	GB_acc	UniGene	unigene2	unigene3	unigene4	clone_name	gene_product	ref_protein	GO_term	GO_num	GO_ontol	gene_taxon	gene_comment	gene_ref_num	gene_contact
CAPS-1	CF479238	na	TC175288	contig009		na	unk	unk					unigene2 is the Gene Index tentative contig ID, unigene3 is a lab EST assembly ID, unigene4 is the lab BAC seq. ID.	2	researcher@public.gov
CAPS-2	AW056658	Pta.2245	TC174896		bac0010	ST54C06	unk	unk					unigene2 is the Gene Index tentative contig ID, unigene3 is a lab EST assembly ID, unigene4 is the lab BAC seq. ID.	2	researcher@public.gov
CAPS-3	BQ655604	na	TC186670	contig007	bac0012	NXRV096_G03	unk	unk					unigene2 is the Gene Index tentative contig ID, unigene3 is a lab EST assembly ID, unigene4 is the lab BAC seq. ID.	2	researcher@public.gov
CAPS-4	CD021007	na	TC189590	contig006		NXNV_128_A04	unk	unk					unigene2 is the Gene Index tentative contig ID, unigene3 is a lab EST assembly ID, unigene4 is the lab BAC seq. ID.	2	researcher@public.gov
EST_5	CF475353	Pta.13709	TC157876		bac0018	RTWW2_13_A05_A021	regulator of chromosome condensation family protein [Arabidopsis thaliana]	NCBI_NP:NP_173417.2	Ran GTPase binding	GO:0008536	F	Arabiodopsis thaliana	unigene2 is the Gene Index tentative contig ID, unigene3 is a lab EST assembly ID, unigene4 is the lab BAC seq. ID.	2	researcher@public.gov
ESTP_2	BQ696488	Pta.260	TC181769			NXPV_041_H02	chitinase [Arabidopsis thaliana]	NCBI_NP:NP_188317.2	chitinase activity	GO:0004568	F	Arabiodopsis thaliana	unigene2 is the Gene Index tentative contig ID, unigene3 is a lab EST assembly ID, unigene4 is the lab BAC seq. ID.	2	researcher@public.gov
ESTP_3	U39792	Pta.2030	TC154526			na	phenylalanine ammonia-lyase (PAL2) [Arabidopsis thaliana]	NCBI_NP:NP_190894	phenylalanine ammonia-lyase activity	GO:0045548	F	Arabiodopsis thaliana	unigene2 is the Gene Index tentative contig ID, unigene3 is a lab EST assembly ID, unigene4 is the lab BAC seq. ID.	2	researcher@public.gov
ESTP_4	DR388699	Pta.9173	TC168092		bac0015	RTHG1_30_A04_A029	NUDIX hydrolase domain containing protein [Oryza sativa]	NCBI_NP:NP_001061676	hydrolase activity	GO:0016787	F	Oryza sativa	unigene2 is the Gene Index tentative contig ID, unigene3 is a lab EST assembly ID, unigene4 is the lab BAC seq. ID.	2	researcher@public.gov
ESTP-1	CF402547	Pta.14949	TC193907		bac0007	RTWW1_21_C11_A015	peroxidase, putative [Arabidopsis thaliana]	NCBI_NP:NP_177835.2	peroxidase activity	GO:0004601	F	Arabiodopsis thaliana	UniGene assignment is based on blastn similarity to the homologous Pinus taeda EST gb|DR116803; Score = 267 bits (144), Expect = 1e-7, Identities = 203/227 (89%), Gaps = 22/227 (9%).	2	researcher@public.gov
SCAR-1	AW697582	na	TC191517	contig008	bac0008	na	unk	unk					unigene2 is the Gene Index tentative contig ID, unigene3 is a lab EST assembly ID, unigene4 is the lab BAC seq. ID.	2	researcher@public.gov
SCAR-2	AW225917	na	na	contig002	bac0009	na	unk	unk					unigene2 is the Gene Index tentative contig ID, unigene3 is a lab EST assembly ID, unigene4 is the lab BAC seq. ID.	2	researcher@public.gov
SCAR-3	BM158590	na	na			na	unk	unk					unigene2 is the Gene Index tentative contig ID, unigene3 is a lab EST assembly ID, unigene4 is the lab BAC seq. ID.	2	researcher@public.gov
SCAR-4	AW226075	na	na	contig005	bac0016	na	unk	unk					unigene2 is the Gene Index tentative contig ID, unigene3 is a lab EST assembly ID, unigene4 is the lab BAC seq. ID.	2	researcher@public.gov
SNP-2	CO176651, CO176739	Pta.18310	TC180951	contig010		NDL1_63_H04_A029	unk	unk					unigene2 is the Gene Index tentative contig ID, unigene3 is a lab EST assembly ID, unigene4 is the lab BAC seq. ID.	2	researcher@public.gov
SNP-3	CF477975	Pta.7989	TC175253		bac0011	RTWW3_17_H07_A022	unknown protein [Oryza sativa]	NCBI_NP:NP_001047557					unigene2 is the Gene Index tentative contig ID, unigene3 is a lab EST assembly ID, unigene4 is the lab BAC seq. ID.	2	researcher@public.gov
SNP-4	BQ197323	Pta.13801	na	contig004	bac0013	NXLV112_E03	unk	unk					unigene2 is the Gene Index tentative contig ID, unigene3 is a lab EST assembly ID, unigene4 is the lab BAC seq. ID.	2	researcher@public.gov
SNP-5	BE187063	Pta.6346	TC195016			NXNV_158_E09	giberilliln receptor, (ATGID1C/GID1C) [Arabidopsis thaliana]	NCBI_NP:NP_198084	hydrolase activity	GO:0009939	F		unigene2 is the Gene Index tentative contig ID, unigene3 is a lab EST assembly ID, unigene4 is the lab BAC seq. ID.	2	researcher@public.gov
SSR-1	CO175900	na	na	contig001	bac0005	NDL1_57_G12_A029	copper chaperone homolog (CCH) [Oryza sativa]	NCBI_NP:NP_001061768	na				RefSeq protein assignment is based on blastx similarity to the GenBank acc.; Score = 107 bits (266), Expect = 5e-22 Identities = 49/62 (79%), Positives = 60/62 (96%), Gaps = 0/62 (0%).	2	researcher@public.gov
SSR-2	DR025049	Pta.6346	TC164292		bac0006	STRS1_69_F10_A034	giberilliln receptor, (ATGID1C/GID1C) [Arabidopsis thaliana]	NCBI_NP:NP_198084	hydrolase activity	GO:0009939	F		unigene2 is the Gene Index tentative contig ID, unigene3 is a lab EST assembly ID, unigene4 is the lab BAC seq. ID.	2	researcher@public.gov
SSR-3	DR025602	Pta.7440	TC163520			STRS1_72_D06_A034	calcium-binding EF hand family protein [Arabidopsis thaliana]	NCBI_NP:NP_195592	calcium ion binding	GO:0005509	F		UniGene assignment is based on blastn similarity to the homologous Pinus taeda EST gb|DR116803; Score = 267 bits (144), Expect = 1e-7, Identities = 203/227 (89%), Gaps = 22/227 (9%).	2	researcher@public.gov
SSR-4	CO364441	Pta.16166	TC184598			RTK1_15_E12_A029	na	unk					unigene2 is the Gene Index tentative contig ID, unigene3 is a lab EST assembly ID, unigene4 is the lab BAC seq. ID.	2	researcher@public.gov
SSR-5	AI812884, CO363762	Pta.11928	TC176452	contig011		22B11	unknown protein [Arabidopsis thaliana]	NCBI_NP:NP_177032					unigene2 is the Gene Index tentative contig ID, unigene3 is a lab EST assembly ID, unigene4 is the lab BAC seq. ID.	2	researcher@public.gov
SSR-6	BQ697807	Pta.14196	TC162150			NXPV_061_A12	unk	unk					unigene2 is the Gene Index tentative contig ID, unigene3 is a lab EST assembly ID, unigene4 is the lab BAC seq. ID.	2	researcher@public.gov
SSR-7	BQ634623	Pta.12740	TC187264		bac0014	NXRV071_C04	unk	unk					unigene2 is the Gene Index tentative contig ID, unigene3 is a lab EST assembly ID, unigene4 is the lab BAC seq. ID.	2	researcher@public.gov
SSR-8	DT634927	Pta.5296	TC164000		bac0017	PIMGB30	plant UBX domain-containing protein-2 (PUX2) [Arabidopsis thaliana]	NCBI_NP:NP_565271	zinc ion binding	GO:0008270	F	Arabiodopsis thaliana	unigene2 is the Gene Index tentative contig ID, unigene3 is a lab EST assembly ID, unigene4 is the lab BAC seq. ID.	2	researcher@public.gov
STS_1	CF402877	Pta.15615	TC158638		bac0004	RTWW1_23_H09_A015	zinc finger CCHC-type domain containing protein [Oryza sativa]	NCBI_NP:NP_001067437	nucleic acid binding	GO:0003676	F	Oryza sativa	unigene2 is the Gene Index tentative contig ID, unigene3 is a lab EST assembly ID, unigene4 is the lab BAC seq. ID.	2	researcher@public.gov
Column Name	Column Description
feature_name	Name of the feature, as listed in the "Features" sheet. Any features from the Features sheet can be listed.
GB_acc	The GenBank accession number(s) of the sequence from which the feature was derived. Multiple entries are separated by commas.
UniGene	The ID of the NCBI UniGene cluster that contains the GB_acc. Is used for drawing feature correspondences.
unigene2, 3, 4	These fields are used for drawing correspondences using various unigene, or other gene, identifiers. Preferably describe in gene_comment the type of identifier used in each field.
clone_name	The name or ID of the mRNA, cDNA, BAC, etc. clone that was sequenced
gene_product	Description of the gene product, preferably from the database record specified by the ref_protein_ID
ref_protein	Identifier of the reference sequence or protein record that provides the gene_product description. We recommend coding data sources in a format specified by Gene Ontology Abbreviations, available at http://www.geneontology.org/cgi-bin/xrefs.cgi
GO_term	The assigned GO (Gene Ontology) term(s), as specified by http://www.geneontology.org/. Separate multiple entries by commas.
GO_num	The GO ID number(s), preferably in the format GO:0000000. Separate multiple entries by commas.
GO_ontol	The GO ontology category (e.g., biological_process, cellular_component, molecular_function; or process, component, function, or C, P, F).
gene_taxon	The binomial species name associated with the ref_protein
gene_comment	Provide a description of evidence used for the gene annotation, can use GO annotation evidence codes, http://www.geneontology.org/GO.evidence.shtml
gene_ref_num	Reference for the publication where the gene is described, as listed in "References" sheet. Multiple reference numbers are separated by comma.
gene_contact	Contact primary e-mail address for the feature annotation.
C = data in this column are used for drawing feature correspondences between maps displayed in YouGenMap.
NOTE: Features can be listed in any order.

## Sheet: References
*	*	*	*	*
ref_num	ref_status	ref_authors	ref_year	ref_title	ref_journal	ref_vol_pages	ref_doi	ref_pubmed
1	unpublished	Rese Archer	2011	A sample data set designed for exploring YouGenMap capabilities: Use with the other sample mapsets to explore feature aliases correspondences.
2	published	Echt CS, Saha S, Krutovsky KV, Wimalanathan K, Erpelding JE, Liang C, Nelson CD	2011	An annotated genetic map of loblolly pine based on microsatellite and cDNA markers	BMC Genetics	12:17	10.1186/1471-2156-12-17	21269494
3	published	Temesgen B, Brown GR, Harry DE, Kinlaw CS, Sewell MM, Neale DB	2001	Genetic mapping of expressed sequence tag polymorphism (ESTP) markers in loblolly pine (Pinus taeda L.).	Theor Appl Genet	102:664-675
Column Name	Column Description
*ref_num	The reference identifier cited on other sheets, if any were used.
*ref_status	e.g., published, in preparation, under review, in press, unpublished
*ref_authors	List the reference's authors or contributors
*ref_year	Year of publication or project completion
*ref_title	Title of published article or an otherwise descriptive title
ref_journal	Name of the journal, in any format
ref_vol_pages	Publilshed journal article volume and page range or article number
ref_doi	The Digital Object Identifier
ref_pubmed	The PubMed Identifier number
*required data
NOTE: Journal citation entries are not restricted to any particular style or format. Even if ref_status is "unpublished", then still please provide authors, title, and year.

## Sheet: MoreData
All data fields are optional in this open-format worksheet. Data will not be entered in the YouGenMap database, but will be included in the downloaded mapset.
Supplementary data tables can be included in this sheet, e.g., genotype tables, marker allele sizes
In this example, two (incomplete) JoinMap data input tables are provided, one for each pedigree used for integrated mapping, followed by an allele size table.
Below is segregation data formatted for JoinMap input.
name=BASE_integrate
popt=CP
nloc=275
nind=98
; IFG sample ID	.	92	93	94	n/a	n/a	95	n/a	50	51	52	53	54	55	56	57	58	59	60	61	62	63	64	65	66	67	68	69	70	71	72	73	74	75	76	77	78	79	80	81	82	83	84	85	86	87	88	89	90
; SIFG sample ID	.	Base_01	Base_02	Base_03	Base_04	Base_05	Base_06	Base_07	Base_08	Base_09	Base_10	Base_11	Base_12	Base_13	Base_14	Base_15	Base_16	Base_17	Base_18	n/a	Base_19	Base_20	n/a	Base_21	Base_22	Base_23	Base_24	Base_25	n/a	n/a	Base_26	Base_27	Base_28	Base_29	n/a	n/a	Base_30	Base_31	Base_32	Base_33	Base_34	Base_35	Base_36	Base_37	Base_38	n/a	n/a	Base_39	Base_40
; clone ID	.	DR-10066	DR-10110	DR-10145	DR-10344	DR-10380	DR-10538	DR-10663	DR-1079	DR-1305	DR-1375	DR-1449	DR-1585	DR-2231	DR-2267	DR-2374	DR-2655	DR-3009	DR-3156	DR-3300	DR-3414	DR-4005	DR-4376	DR-4393	DR-4526	DR-4640	DR-5147	DR-5250	DR-5537	DR-5592	DR-5597	DR-6071	DR-6302	DR-6317	DR-6327	DR-6440	DR-7192	DR-7415	DR-7423	DR-7574	DR-8159	DR-8164	DR-8212	DR-8231	DR-8523	DR-9153	DR-9301	DR-9343	DR-9435
; parent clone IDs in cross =	<20-1010 x 11-1060>
PtIFG_1165_a	<lmxll>	lm	lm	lm	--	--	lm	--	ll	ll	lm	lm	lm	ll	--	ll	ll	ll	lm	lm	lm	lm	ll	ll	ll	lm	lm	ll	ll	--	lm	ll	lm	lm	lm	ll	ll	lm	lm	lm	lm	lm	lm	ll	ll	ll	ll	ll	lm
PtIFG_138_B	<efxeg>	eg	ef	fg	--	--	ee	--	ef	fg	fg	ef	fg	fg	--	fg	ee	ee	fg	eg	eg	ef	eg	ef	ee	fg	fg	fg	eg	eg	ee	ee	ef	ef	ef	fg	ee	ee	ef	ef	eg	fg	eg	fg	ee	ef	ee	eg	ef
PtIFG_1454_A	<lmxll>	lm	ll	ll	--	--	lm	--	--	ll	ll	lm	lm	lm	--	lm	ll	--	ll	lm	ll	lm	lm	lm	lm	lm	lm	ll	lm	ll	ll	lm	ll	lm	lm	lm	ll	lm	ll	ll	ll	lm	lm	lm	ll	lm	ll	ll	lm
PtIFG_1457_A	<lmxll>	lm	--	ll	--	--	ll	--	lm	ll	lm	lm	lm	ll	--	lm	ll	lm	ll	lm	ll	lm	lm	--	lm	ll	lm	lm	lm	lm	--	lm	ll	ll	lm	lm	lm	lm	lm	ll	lm	ll	lm	lm	ll	ll	lm	ll	ll
PtIFG_149_A	<efxeg>	ee	fg	ef	--	--	fg	--	eg	--	--	eg	ee	--	--	fg	--	fg	ee	--	ee	ef	ef	eg	ef	ef	eg	ef	fg	eg	ee	ee	fg	ee	eg	ef	ee	eg	ee	eg	ee	ef	ee	eg	ee	ef	ef	eg	eg
PtIFG_1599	<lmxll>	lm	ll	lm	--	--	lm	--	--	lm	ll	ll	ll	ll	--	ll	lm	ll	lm	ll	ll	lm	ll	lm	lm	ll	ll	lm	ll	lm	lm	ll	ll	lm	lm	ll	lm	ll	lm	lm	ll	ll	ll	ll	ll	ll	ll	lm	ll
PtIFG_1623_A	<lmxll>	lm	ll	lm	--	--	lm	--	--	lm	lm	lm	lm	ll	--	ll	ll	ll	lm	lm	ll	lm	lm	ll	ll	lm	lm	ll	lm	lm	lm	ll	ll	lm	lm	ll	lm	lm	lm	lm	ll	lm	lm	lm	ll	ll	ll	lm	lm
PtIFG_1626_c	<nnxnp>	--	--	--	--	--	--	--	nn	nn	np	np	np	nn	--	np	np	--	np	nn	--	--	--	--	--	--	--	--	np	--	--	--	--	--	--	--	--	--	--	--	--	--	--	--	--	--	--	--	--
PtIFG_1633_c	<lmxll>	lm	lm	lm	--	--	ll	--	lm	ll	ll	ll	ll	ll	--	ll	lm	lm	lm	lm	lm	lm	ll	ll	--	--	--	--	--	lm	lm	lm	lm	lm	lm	ll	ll	ll	lm	ll	lm	lm	--	--	ll	lm	lm	ll	ll
PtIFG_1635_A	<lmxll>	ll	ll	ll	--	--	ll	--	lm	lm	ll	lm	lm	ll	--	lm	ll	lm	lm	ll	ll	ll	ll	lm	ll	ll	lm	ll	lm	lm	lm	lm	lm	ll	ll	ll	lm	lm	lm	ll	ll	ll	ll	ll	ll	lm	lm	lm	lm
PtIFG_1672_A	<lmxll>	ll	lm	lm	--	--	lm	--	lm	lm	ll	ll	lm	lm	--	ll	lm	ll	ll	ll	ll	lm	lm	ll	lm	lm	ll	lm	lm	lm	lm	ll	lm	ll	ll	ll	ll	ll	lm	lm	ll	ll	lm	lm	ll	ll	lm	ll	ll
PtIFG_1917_A	<efxeg>	ef	fg	fg	--	--	ef	--	ef	fg	ee	eg	ee	eg	--	eg	ef	eg	fg	ee	eg	ef	eg	ef	ef	eg	eg	ef	eg	ef	ef	ee	eg	ef	fg	eg	fg	ee	fg	fg	eg	ee	--	--	--	ee	fg	ef	eg
PtIFG_1918_f	<lmxll>	ll	ll	lm	--	--	ll	--	lm	lm	ll	lm	ll	ll	--	ll	lm	lm	lm	ll	ll	ll	ll	lm	ll	ll	lm	ll	lm	lm	lm	lm	lm	ll	ll	ll	lm	lm	lm	--	ll	ll	ll	ll	ll	lm	lm	lm	lm
PtIFG_1918_h	<nnxnp>	np	nn	nn	--	--	nn	--	nn	np	nn	np	np	nn	--	np	nn	np	np	np	nn	np	nn	nn	np	nn	nn	nn	nn	nn	np	np	np	nn	nn	np	nn	np	nn	nn	--	--	--	--	np	nn	np	nn	nn
PtIFG_1A2_C	<lmxll>	ll	ll	lm	--	--	ll	--	--	lm	lm	ll	lm	ll	--	lm	lm	lm	ll	--	ll	ll	lm	lm	lm	ll	ll	lm	ll	ll	ll	ll	lm	lm	lm	ll	lm	ll	ll	ll	ll	ll	ll	ll	ll	lm	ll	lm	ll
PtIFG_1D11_A	<nnxnp>	nn	nn	np	--	--	np	--	np	nn	np	nn	nn	np	--	nn	np	nn	nn	np	nn	nn	nn	np	nn	np	np	nn	nn	np	np	np	nn	np	--	nn	np	nn	np	nn	np	np	nn	nn	nn	np	nn	nn	np
PtIFG_2006_C	<abxcd>	ad	ad	bc	--	--	bc	--	bc	bc	bd	bd	ad	bc	--	bd	ac	bc	bc	ac	bc	bc	ad	bc	bc	bc	bc	ad	ac	ad	ad	ac	bc	bc	ac	bd	ac	bc	bd	bc	ad	bd	bd	ad	ad	bd	ad	ad	bc
PtIFG_2009_A	<nnxnp>	--	nn	--	--	--	nn	--	nn	nn	nn	np	np	np	--	np	nn	nn	nn	nn	nn	nn	nn	np	np	np	nn	--	--	--	np	--	nn	np	nn	np	np	nn	np	np	np	np	np	nn	np	nn	nn	np	nn
PtIFG_2022_A	<efxeg>	fg	eg	ef	--	--	ee	--	fg	eg	ef	ee	eg	ee	--	fg	ee	ee	ee	eg	fg	ee	ee	ee	fg	ee	ee	eg	ef	ef	ef	fg	fg	eg	ee	ee	fg	ee	ef	fg	fg	eg	ef	eg	eg	ee	ee	ef	ee
PtIFG_2150_A	<abxcd>	ad	ac	ac	--	--	bd	--	bc	bc	ad	ad	bc	bc	--	bc	bc	ad	bc	bd	bd	ad	bc	bc	bd	bc	ac	bd	ad	bd	ac	ad	bc	bc	bd	ad	ac	bc	bd	--	ad	bd	ac	bd	ad	bc	bd	ac	bd
PtIFG_2220_A	<efxeg>	ee	fg	fg	--	--	eg	--	fg	ef	ee	eg	ee	eg	--	eg	ef	eg	ef	eg	fg	eg	ee	ee	ee	ee	ee	ef	ee	ee	fg	ee	ef	eg	ee	eg	fg	ee	ef	ef	fg	ee	ee	ee	fg	ef	ef	ef	eg
PtIFG_2253_A	<lmxll>	ll	lm	lm	--	--	lm	--	--	ll	lm	lm	lm	ll	--	lm	ll	ll	lm	--	ll	--	ll	ll	lm	ll	--	--	lm	lm	lm	lm	ll	ll	lm	lm	lm	lm	ll	ll	lm	ll	lm	lm	ll	ll	lm	ll	ll
PtIFG_2323_A	<efxeg>	eg	fg	ee	--	--	ee	--	ef	ef	ef	ef	ef	ef	--	fg	ee	ee	ef	ef	eg	ee	ef	eg	ef	ee	ef	--	ef	ee	ee	fg	ee	ee	ee	ef	eg	ee	eg	ef	ef	eg	ef	fg	ef	ee	eg	ef	eg
PtIFG_2413_b	<efxeg>	ef	eg	ee	--	--	ee	--	fg	eg	ee	ef	ef	ee	--	fg	eg	fg	ef	fg	ef	eg	ee	ef	ee	ee	fg	ee	eg	fg	ef	ef	eg	fg	fg	eg	ef	fg	ef	fg	ef	ee	fg	eg	ef	fg	eg	fg	fg
PtIFG_2530_A	<lmxll>	ll	ll	lm	--	--	ll	--	--	lm	ll	ll	ll	ll	--	lm	ll	lm	--	--	ll	--	lm	lm	lm	ll	lm	lm	ll	lm	ll	ll	lm	lm	ll	ll	lm	ll	lm	ll	ll	lm	lm	lm	ll	ll	ll	lm	lm
PtIFG_2538_B	<efxeg>	ee	eg	eg	--	--	fg	--	fg	ef	ee	ee	fg	fg	--	--	fg	ee	fg	ef	ef	ee	eg	eg	ef	fg	eg	ef	ef	ef	eg	ef	fg	fg	ee	ee	eg	--	--	--	ee	ef	eg	ee	ee	fg	ef	eg	ef
PtIFG_2564_A	<efxeg>	ee	ef	eg	--	--	eg	--	eg	ef	ee	eg	fg	fg	--	fg	fg	ee	fg	ef	ef	ee	eg	ee	ef	ef	fg	ef	ef	fg	eg	ef	ef	eg	ee	ee	eg	fg	fg	ef	ef	ef	eg	ee	ee	fg	ef	eg	ef
PtIFG_2564_B	<lmxll>	ll	ll	lm	--	--	ll	--	lm	lm	ll	ll	ll	ll	--	ll	ll	lm	ll	ll	ll	ll	lm	lm	lm	ll	lm	ll	lm	ll	lm	ll	lm	lm	ll	ll	lm	ll	ll	ll	ll	lm	ll	lm	ll	lm	ll	lm	lm
PtIFG_2568_A	<lmxll>	ll	lm	ll	--	--	--	--	ll	ll	lm	lm	lm	lm	--	ll	ll	lm	lm	ll	lm	ll	lm	lm	ll	lm	ll	--	lm	ll	ll	ll	ll	ll	ll	lm	lm	ll	ll	ll	lm	ll	lm	lm	lm	lm	lm	ll	lm
PtIFG_2574_c	<efxeg>	ef	eg	eg	--	--	fg	--	ee	eg	ef	fg	ef	fg	--	fg	ee	fg	ee	fg	eg	eg	ef	ef	ef	ee	fg	ee	ef	ef	eg	ef	ef	fg	fg	fg	fg	ee	ee	ee	eg	ef	ef	ef	eg	ee	ee	ee	fg
PtIFG_2697_A	<abxcd>	ad	bd	bd	--	--	bc	--	ad	bd	ac	bc	bd	bd	--	bc	ac	bc	bc	bd	ac	bd	ad	bc	bd	bc	ac	ad	bc	bd	ad	ad	ad	ad	bc	bd	ac	bd	ac	ac	--	ac	ac	ad	ad	ad	bc	bd	ad
PtIFG_2723_Aa	<nnxnp>	np	np	np	--	--	np	--	nn	np	nn	np	np	np	--	nn	np	np	nn	nn	nn	np	np	nn	np	np	nn	nn	nn	nn	nn	nn	np	np	nn	np	nn	np	np	np	nn	nn	nn	nn	np	np	nn	nn	nn
PtIFG_2897_d	<lmxll>	--	--	--	--	--	--	--	--	lm	lm	lm	ll	lm	--	lm	ll	lm	lm	ll	ll	lm	ll	lm	ll	lm	lm	ll	ll	ll	ll	--	--	--	--	--	--	--	--	--	--	--	--	--	--	--	--	--	--
PtIFG_2931_A	<nnxnp>	np	np	nn	--	--	np	--	nn	np	--	nn	nn	nn	--	nn	nn	nn	np	--	np	nn	nn	nn	np	np	nn	nn	nn	nn	nn	nn	nn	np	nn	np	np	nn	np	np	nn	nn	np	np	nn	np	np	np	nn
PtIFG_2957_A	<nnxnp>	np	nn	np	--	--	nn	--	--	nn	np	np	np	--	--	np	nn	np	np	--	np	np	nn	np	nn	nn	np	np	np	nn	nn	nn	nn	nn	np	np	nn	np	nn	nn	np	nn	nn	nn	nn	nn	np	np	np
PtIFG_2986_A	<abxcd>	bc	bc	bd	--	--	bd	--	--	bc	bd	bc	bc	ad	--	ac	ad	ac	bc	bd	bc	bc	bc	ad	ac	bd	bd	ac	ac	bd	bd	ad	ac	bd	bd	ac	ad	bc	bd	bc	bd	bd	bc	bc	ac	ad	ac	bc	bd
PtIFG_3026_A	<nnxnp>	nn	np	np	--	--	np	--	--	np	nn	nn	nn	nn	--	np	nn	np	nn	np	np	np	nn	np	nn	nn	np	nn	nn	nn	np	nn	nn	np	nn	np	np	nn	nn	nn	np	nn	nn	nn	np	nn	nn	nn	np
PtIFG_4D4_A	<nnxnp>	np	np	nn	--	--	np	--	nn	np	np	nn	np	nn	--	nn	np	--	np	np	nn	np	nn	nn	nn	nn	np	nn	nn	nn	nn	np	nn	nn	np	nn	nn	np	nn	nn	nn	nn	np	np	nn	np	nn	nn	nn
PtIFG_616	<efxeg>	ee	fg	ef	--	--	fg	--	ee	ee	fg	ef	fg	fg	--	ee	ef	ef	fg	eg	ef	ee	ef	ef	ee	fg	eg	fg	ef	eg	ef	fg	ee	ee	eg	fg	fg	ee	ee	ee	ee	eg	ef	fg	ef	ef	fg	eg	ef
PtIFG_653_d	<lmxll>	ll	lm	ll	--	--	ll	--	ll	lm	ll	lm	lm	lm	--	--	ll	lm	lm	lm	ll	lm	ll	lm	lm	lm	ll	ll	lm	lm	ll	ll	ll	ll	ll	lm	ll	lm	ll	ll	lm	ll	ll	ll	ll	ll	lm	lm	ll
PtIFG_658_A	<lmxll>	lm	lm	lm	--	--	ll	--	lm	ll	lm	lm	lm	ll	--	lm	ll	--	ll	lm	ll	lm	lm	ll	lm	lm	lm	lm	ll	lm	lm	lm	ll	ll	lm	ll	lm	lm	ll	--	lm	ll	lm	lm	ll	ll	lm	ll	ll
PtIFG_669	<efxeg>	ef	ee	fg	--	--	ef	--	eg	eg	ee	eg	eg	ee	--	ee	fg	fg	fg	eg	ef	ef	eg	ef	eg	fg	eg	ef	eg	eg	fg	ef	fg	fg	fg	eg	ee	fg	--	eg	fg	ef	eg	ee	eg	fg	ef	eg	--
PtIFG_846	<nnxnp>	np	nn	np	--	--	--	--	--	--	--	--	--	--	--	--	--	--	--	--	--	--	--	--	--	--	--	--	--	--	--	nn	nn	nn	np	np	nn	np	nn	nn	np	nn	nn	np	nn	nn	np	np	np
estPtIFG_dhn-1	<lmxll>	ll	--	lm	--	--	lm	--	--	ll	--	ll	lm	ll	--	--	--	--	lm	--	ll	lm	lm	lm	--	ll	ll	ll	ll	ll	lm	--	ll	lm	ll	--	lm	--	lm	lm	ll	ll	--	lm	ll	lm	lm	ll	lm
PtIPST_pLP2	<nnxnp>	nn	np	np	--	--	nn	--	nn	nn	np	nn	np	nn	--	nn	np	np	nn	nn	nn	np	nn	nn	nn	nn	np	nn	np	np	nn	np	nn	np	np	nn	--	nn	np	np	np	np	np	nn	np	nn	np	nn	nn
PtNCS_3H6z5_A	<abxcd>	ad	ad	bd	--	--	ad	--	bc	bd	bd	ac	bc	bd	--	ad	bd	bd	ac	ac	bd	ac	ad	bc	bc	bd	ad	bd	ac	ac	bc	ac	bc	bd	bc	ad	ad	ad	bd	ad	bd	ad	ac	ac	ac	bc	bc	bc	ac
PtNCS_HLH1	<nnxnp>	np	nn	nn	--	--	--	--	nn	nn	np	nn	np	nn	--	nn	nn	np	--	nn	np	nn	nn	np	nn	nn	np	np	np	nn	np	nn	nn	np	np	np	nn	--	nn	nn	np	--	nn	np	nn	nn	np	np	np
PtNCS_ptCadA	<hkxhk>	hk	hk	hh	--	--	kk	--	kk	hk	--	hk	hh	--	--	hh	kk	hh	kk	kk	hk	kk	hk	hh	hh	hh	hk	hh	kk	hk	hk	hk	hh	hh	hk	--	hh	kk	kk	kk	kk	hk	hh	hh	hh	hk	hk	hh	kk
PtRIP_0064	<abxcd>	ad	ad	cb	db	ad	db	ac	ac	db	ac	ac	ad	cb	cb	ac	db	ac	db	--	db	cb	--	cb	ad	ad	ac	ac	--	--	ac	ac	cb	db	--	--	ad	ac	db	db	ac	cb	db	ad	cb	--	--	db	cb
PtRIP_0065	<lmxll>	ll	ll	ll	ll	ll	lm	lm	lm	lm	ll	ll	lm	lm	ll	lm	lm	ll	lm	--	lm	ll	--	lm	lm	lm	ll	lm	--	--	ll	ll	lm	ll	--	--	lm	lm	lm	lm	ll	lm	ll	lm	ll	--	--	ll	lm
PtRIP_0067	<lmxll>	lm	ll	lm	lm	ll	ll	lm	lm	ll	lm	ll	ll	ll	ll	lm	ll	ll	ll	--	ll	ll	--	ll	lm	ll	ll	ll	--	--	lm	lm	lm	ll	--	--	lm	ll	lm	lm	lm	ll	lm	ll	lm	--	--	lm	ll
PtRIP_0103	<nnxnp>	nn	np	nn	np	nn	nn	nn	np	np	nn	nn	nn	np	np	nn	np	np	nn	--	nn	nn	--	nn	nn	nn	np	nn	--	--	nn	nn	np	nn	--	--	nn	np	nn	np	nn	nn	np	np	nn	--	--	np	np
PtRIP_0106	<efxeg>	ef	eg	ef	ee	ee	ee	eg	ee	eg	ef	ee	ef	ef	ee	ef	ee	ee	ee	--	ee	fg	--	eg	eg	ee	ee	fg	--	--	fg	ee	fg	fg	--	--	ef	eg	ee	ee	eg	fg	ef	fg	ef	--	--	ef	fg
PtRIP_0126	<abxcd>	bc	ad	ad	ad	ad	bd	bd	bc	ac	ac	ad	ad	ac	bc	ac	bc	bd	ac	--	bd	bc	--	ad	bd	bd	ac	ac	--	--	bc	bc	ad	ad	--	--	bc	bd	ac	ac	bc	bc	bc	ac	bc	--	--	ac	ad
PtRIP_0134	<efxeg>	ef	fg	fg	fg	fg	ee	ee	eg	ef	fg	fg	ef	ef	ef	ef	fg	eg	ef	--	eg	eg	--	ee	ee	ef	eg	ef	--	--	ee	eg	ef	eg	--	--	fg	ee	fg	eg	fg	eg	eg	ee	ee	--	--	ef	ee
PtRIP_0135	<abxcd>	ca	ca	ca	cb	cb	ca	ad	cb	db	ca	cb	cb	ca	db	--	ca	cb	cb	--	ad	ca	--	cb	ad	--	db	ad	--	--	cb	db	cb	ca	--	--	cb	cb	db	ad	ca	ca	ca	ca	ca	--	--	db	cb
PtRIP_0158	<abxcd>	bc	bc	ad	bc	bc	ac	bd	bd	ac	bd	bd	bd	ad	ad	bd	bd	bd	ac	--	ac	ad	--	ad	bc	bc	bd	bd	--	--	bd	bd	ad	ac	--	--	bc	bd	ac	ac	bd	ad	ac	bc	ad	--	--	ad	ad
PtRIP_0165	<abxcd>	bc	bd	bd	ad	ad	bd	bd	ad	ac	bd	ac	ac	bd	ac	ac	bc	bc	bd	--	bc	bd	--	ad	bc	bd	ad	bc	--	--	ad	ac	ad	bd	--	--	ad	ac	ac	bc	bd	bd	bd	bd	bd	--	--	ac	bd
PtRIP_0171	<abxcd>	bd	bd	ac	ad	ac	bd	ac	ac	ac	bd	ad	bd	bd	ac	bc	ad	ad	ad	--	bd	bd	--	ad	bd	bd	ac	bc	--	--	ad	ad	ad	bd	--	--	ad	ad	ac	bc	bd	bd	bd	bd	bd	--	--	ac	ac
PtRIP_0179	<efxeg>	gf	ge	ee	ee	ge	gf	ef	gf	ee	ee	ge	ee	ee	ee	ee	ge	ef	ee	--	gf	gf	--	ef	ef	ef	gf	ge	--	--	gf	gf	ee	gf	--	--	ge	ef	ge	ge	gf	gf	gf	ef	ef	--	--	ee	ef
PtRIP_0211	<efxeg>	ef	ee	ee	ef	fg	eg	fg	ef	ee	fg	eg	ee	ee	eg	eg	fg	ef	eg	--	fg	ee	--	eg	ee	eg	ef	ef	--	--	ef	ef	ef	ef	--	--	fg	ee	fg	ef	eg	fg	fg	ef	ef	--	--	ee	fg
PtRIP_0255	<efxeg>	ge	ee	ee	ge	ee	gf	fe	fe	ge	ee	fe	gf	ee	fe	gf	gf	ge	ge	--	gf	ee	--	ee	gf	ge	fe	fe	--	--	ge	ee	fe	ee	--	--	ee	gf	fe	ee	gf	ee	gf	ee	ee	--	--	gf	ee
PtRIP_0263	<efxeg>	fg	fg	ee	fg	ee	ef	ee	ef	fg	fg	fg	ef	eg	eg	ee	eg	fg	fg	--	eg	ef	--	ee	ee	eg	fg	ee	--	--	ee	fg	fg	ee	--	--	eg	ee	ef	fg	ef	ef	ef	fg	ee	--	--	ef	ef
PtRIP_0287	<nnxnp>	np	nn	np	nn	nn	np	nn	np	np	nn	nn	np	np	np	nn	np	np	np	--	np	np	--	nn	nn	np	nn	np	--	--	nn	np	np	np	--	--	nn	nn	np	nn	np	nn	nn	nn	nn	--	--	np	nn
PtRIP_0305	<hkxhk>	hk	hk	hk	hh	hk	hk	hk	hh	hk	hh	kk	hk	hk	hk	hh	hk	kk	hk	--	hk	hk	--	kk	hk	hk	hh	hh	--	--	kk	hk	kk	kk	--	--	hk	kk	hk	hh	hk	hk	hk	hk	hk	--	--	hk	kk
PtRIP_0367	<hkxhk>	hk	kk	kk	hh	hh	hk	hk	kk	hk	kk	kk	hk	hh	kk	kk	hh	hk	kk	--	hk	kk	--	hh	kk	hk	hk	hk	--	--	hk	kk	hk	hh	--	--	hk	kk	kk	hh	hk	hh	kk	kk	hh	--	--	hh	hk
PtRIP_0388	<nnxnp>	np	nn	np	nn	np	np	nn	np	np	np	np	nn	np	nn	np	np	np	np	--	nn	nn	--	np	np	np	nn	nn	--	--	np	nn	np	nn	--	--	nn	np	nn	np	nn	nn	np	nn	np	--	--	np	np
PtRIP_0496	<abxcd>	bc	ad	bd	bc	bc	ac	bc	bc	ac	bd	ac	bc	ad	ad	bd	ad	ac	ad	--	ad	ad	--	bd	bc	ad	ac	bc	--	--	ad	ad	ac	bc	--	--	bd	ac	bd	bd	ac	bc	ad	ac	bd	--	--	ac	ac
PtRIP_0508	<efxeg>	fg	eg	ef	eg	eg	ef	ee	ef	fg	ef	fg	fg	ee	eg	eg	ee	eg	fg	--	ee	fg	--	ee	eg	ef	ef	eg	--	--	fg	eg	eg	ef	--	--	ef	fg	ef	fg	ee	ef	fg	fg	eg	--	--	ef	ef
PtRIP_0540	<lmxll>	lm	lm	ll	ml	ml	ll	ml	ll	ml	ll	ll	ll	ml	ll	ll	ml	lm	ll	--	ml	ll	--	lm	ll	lm	ll	ll	--	--	ll	ll	lm	ml	--	--	ll	ll	lm	ml	ll	ml	ll	ll	ml	--	--	lm	ml
PtRIP_0560	<efxeg>	fg	ee	ef	eg	eg	eg	ee	eg	ee	ef	ee	ef	fg	eg	ef	eg	eg	eg	--	ef	ef	--	ee	ee	eg	ee	ef	--	--	ef	eg	ef	ef	--	--	fg	ee	eg	ee	ee	ef	eg	ef	ef	--	--	fg	ef
PtRIP_0567	<nnxnp>	nn	np	nn	nn	nn	nn	np	np	nn	np	np	np	nn	nn	nn	nn	np	np	--	np	np	--	nn	np	np	np	nn	--	--	np	nn	np	np	--	--	np	np	nn	nn	np	np	nn	nn	nn	--	--	np	nn
PtRIP_0609	<nnxnp>	np	np	nn	np	nn	nn	np	nn	nn	np	nn	nn	nn	nn	np	np	np	nn	--	np	np	--	np	nn	np	np	np	--	--	nn	np	nn	np	--	--	np	nn	nn	nn	np	np	np	np	nn	--	--	np	nn
PtRIP_0619	<lmxll>	ll	lm	ll	lm	lm	ll	lm	lm	lm	lm	ll	ll	ll	ll	ll	ll	ll	ll	--	ll	ll	--	lm	ll	lm	ll	ll	--	--	ll	ll	ll	lm	--	--	lm	lm	lm	lm	lm	ll	ll	lm	ll	--	--	ll	ll
PtRIP_0627	<abxcd>	bc	ad	ad	ad	bc	bd	ad	ad	ac	bc	bd	bc	bd	bd	bd	ac	bd	ac	--	ad	ad	--	bc	bc	bc	bc	ac	--	--	ad	bc	ac	bd	--	--	ad	bc	ac	ac	ad	bc	bc	bc	ad	--	--	ac	bd
PtRIP_0649	<abxcd>	bc	ac	ad	ad	ac	bc	bd	bc	ad	ad	ac	ad	ad	ad	ad	ac	bd	ad	--	bc	bc	--	bd	bd	bd	bc	ac	--	--	bc	bc	ad	bc	--	--	ac	bd	ac	ac	bc	bc	bc	bd	bd	--	--	ad	bd
PtRIP_0658	<nnxnp>	nn	pn	pn	nn	nn	pn	pn	nn	nn	pn	nn	pn	pn	pn	nn	nn	nn	pn	--	nn	nn	--	nn	nn	nn	pn	pn	--	--	nn	pn	nn	nn	--	--	nn	nn	nn	nn	nn	pn	nn	nn	nn	--	--	--	nn
PtRIP_0675	<abxcd>	cb	ad	ca	ad	ad	ad	ca	cb	bd	ca	cb	ca	bd	ad	cb	ad	cb	cb	--	cb	ad	--	ca	bd	bd	cb	cb	--	--	ca	ad	bd	ad	--	--	ad	cb	ad	bd	cb	bd	bd	ca	bd	--	--	cb	ca
PtRIP_0689	<efxeg>	ee	fg	ef	fg	fg	fg	ef	ee	eg	ef	ee	ef	eg	ef	ee	fg	ee	ee	--	ee	fg	--	ef	eg	eg	ee	ee	--	--	fg	eg	eg	fg	--	--	fg	ee	fg	fg	ee	eg	eg	fg	eg	--	--	ee	ef
PtRIP_0700	<abxcd>	ad	bc	bd	ad	ad	bc	ac	ad	ad	bc	bd	bc	bc	bd	ad	bd	bd	bc	--	bd	ac	--	bd	ad	bc	ac	bc	--	--	bd	bc	ad	ad	--	--	bc	ad	ad	ac	ad	ac	bd	bc	bd	--	--	ac	bc
PtRIP_0791	<efxeg>	gf	fe	ee	ee	gf	gf	gf	ee	ee	fe	ee	gf	fe	ee	fe	gf	ee	gf	--	gf	ee	--	ee	ge	fe	ee	ee	--	--	gf	gf	gf	ge	--	--	ee	fe	ee	gf	gf	ge	ee	ee	gf	--	--	ee	ge
PtRIP_0814	<efxeg>	ee	fg	fg	fg	ee	eg	fg	fg	ef	ee	eg	ee	eg	eg	eg	ef	eg	ef	--	fg	fg	--	ee	ee	ee	ee	ef	--	--	fg	ee	ee	eg	--	--	fg	ee	ef	ef	fg	ee	ee	ee	fg	--	--	ef	eg
PtRIP_0841	<lmxll>	lm	ll	lm	ll	lm	ll	lm	lm	lm	ll	ll	ll	ll	lm	ll	lm	ll	lm	--	ll	lm	--	lm	lm	ll	lm	lm	--	--	lm	lm	lm	lm	--	--	lm	ll	lm	lm	ll	ll	ll	ll	ll	--	--	lm	ll
PtRIP_0846	<nnxnp>	nn	np	nn	nn	nn	nn	np	nn	np	nn	nn	nn	np	nn	np	nn	np	np	--	np	nn	--	nn	nn	np	np	nn	--	--	nn	nn	np	nn	--	--	np	nn	np	np	np	nn	np	nn	np	--	--	nn	np
PtRIP_0852	<efxeg>	ee	eg	eg	ef	ee	ee	eg	ee	eg	ef	fg	ef	fg	ee	fg	ee	fg	eg	--	fg	ee	--	ee	ef	fg	fg	ef	--	--	ee	ef	fg	ee	--	--	eg	ef	eg	eg	fg	ef	fg	ef	fg	--	--	ee	eg
PtRIP_0860	<lmxll>	ml	ml	ml	ml	ll	ml	ll	ll	ml	ll	ll	ml	ll	ll	ll	ml	ml	ml	--	ml	ll	--	ml	ml	ll	ll	ll	--	--	ml	ml	ll	ll	--	--	ll	ll	ml	ll	ml	ll	ml	ll	ml	--	--	ml	ll
PtRIP_0905	<efxeg>	ef	ef	ef	ef	ee	eg	ee	ee	fg	eg	ef	fg	fg	ee	eg	fg	fg	fg	--	eg	eg	--	ef	fg	eg	eg	ee	--	--	fg	fg	fg	ee	--	--	ef	ee	ef	ee	ef	eg	eg	eg	fg	--	--	fg	eg
PtRIP_0941	<efxeg>	ee	ef	ee	eg	fg	ee	ef	ee	eg	ee	ee	fg	ef	fg	fg	ef	fg	eg	--	ef	eg	--	fg	fg	fg	ee	ef	--	--	ee	fg	fg	ee	--	--	ee	ee	ee	ef	ef	ee	eg	eg	fg	--	--	ee	eg
PtRIP_0958	<abxcd>	ad	cb	ad	cb	db	ad	cb	db	cb	ad	ad	ca	db	cb	ca	cb	db	ca	--	ca	ad	--	cb	ca	db	ad	cb	--	--	ad	cb	ca	db	--	--	cb	ad	ad	ad	ad	ad	ca	cb	cb	--	--	cb	ad
PtRIP_0960	<hkxhk>	hh	hk	kk	hk	kk	hh	hh	hk	hh	hk	hk	kk	kk	hh	kk	hh	hk	hh	--	hk	hh	--	kk	hk	hk	hh	kk	--	--	kk	hk	hk	kk	--	--	kk	hh	hk	kk	kk	kk	kk	hk	kk	--	--	hk	hk
PtRIP_0968	<abxcd>	ac	bc	ac	ad	bd	ac	bc	ac	ad	ac	ac	bd	bc	bd	bd	bc	bd	ad	--	bc	ad	--	bc	bd	ac	ac	bc	--	--	ac	bd	bd	ac	--	--	ac	ac	ac	bc	bc	ac	ad	ad	bd	--	--	ac	ac
PtRIP_0984	<abxcd>	bd	bd	bc	ad	ad	ac	ac	bd	ac	bc	bc	bd	ad	ac	bc	ad	bc	ac	--	ac	bc	--	ad	bd	ad	bd	bd	--	--	bc	bd	ac	ad	--	--	bd	bc	bc	ad	bd	ad	bc	bc	ac	--	--	ad	ac
PtRIP_0990	<abxcd>	bc	ad	bc	bd	bc	bc	ad	ac	ac	ad	bc	ac	bc	bc	bd	bc	bc	bd	--	bd	bc	--	ad	bc	ac	bd	bd	--	--	ac	bd	ac	bc	--	--	ad	ac	ac	ac	ad	bd	ad	ad	bc	--	--	bd	bd
PtRIP_1023	<efxeg>	ef	fg	fg	ef	eg	fg	eg	ee	fg	ee	eg	ef	ee	ee	ee	fg	ef	ef	--	ef	ef	--	ef	ee	ee	ee	eg	--	--	fg	fg	ee	ee	--	--	eg	eg	ef	eg	fg	ee	ef	ee	ef	--	--	ef	eg
PtRIP_1027	<nnxnp>	np	nn	nn	np	np	nn	nn	nn	nn	nn	nn	np	np	nn	nn	np	np	nn	--	nn	nn	--	np	nn	nn	np	np	--	--	np	nn	nn	np	--	--	np	nn	nn	np	np	np	nn	nn	np	--	--	np	nn
PtRIP_1036	<efxeg>	eg	eg	eg	eg	fg	fg	ef	ef	ef	eg	ee	eg	eg	fg	fg	eg	eg	ee	--	ef	ef	--	eg	eg	fg	ef	ef	--	--	ee	eg	ee	fg	--	--	eg	eg	fg	fg	ee	ef	ef	ee	ee	--	--	ee	ef
PtRIP_1037	<nnxnp>	np	nn	nn	np	nn	nn	nn	np	nn	nn	np	np	np	np	np	np	np	nn	--	nn	nn	--	nn	np	nn	nn	np	--	--	nn	np	np	nn	--	--	nn	np	np	np	nn	nn	np	nn	nn	--	--	nn	nn
PtRIP_1040	<lmxll>	ll	lm	ll	ll	ll	ll	lm	ll	ll	ll	ll	lm	lm	ll	lm	lm	lm	ll	--	lm	ll	--	ll	lm	lm	ll	lm	--	--	lm	lm	lm	ll	--	--	ll	lm	lm	lm	lm	lm	ll	ll	lm	--	--	ll	lm
PtRIP_1072	<efxeg>	ee	ee	fg	ee	ee	ef	eg	eg	ef	eg	eg	eg	fg	fg	ee	eg	eg	ef	--	fg	fg	--	fg	ee	eg	eg	eg	--	--	ee	eg	fg	ef	--	--	ee	eg	ef	ef	eg	fg	ef	ee	fg	--	--	fg	fg
PtRIP_1077	<nnxnp>	nn	np	np	np	nn	nn	np	nn	np	np	np	nn	np	np	nn	nn	nn	nn	--	np	np	--	nn	nn	nn	nn	nn	--	--	nn	nn	nn	nn	--	--	np	nn	np	nn	nn	nn	np	np	nn	--	--	np	nn
PtRIP_9315	<lmxll>	ll	lm	ll	ll	ll	ll	lm	ll	lm	ll	ll	lm	lm	ll	lm	lm	ll	lm	--	lm	ll	--	ll	lm	lm	ll	lm	--	--	lm	lm	lm	lm	--	--	ll	lm	lm	lm	lm	lm	ll	ll	ll	--	--	ll	lm
PtSIFG_0166	<nnxnp>	nn	nn	pn	pn	pn	pn	--	nn	--	--	nn	pn	pn	nn	pn	pn	nn	--	--	nn	pn	--	nn	--	pn	pn	nn	--	--	pn	nn	pn	pn	--	--	pn	nn	nn	pn	pn	nn	nn	nn	nn	--	--	pn	nn
PtSIFG_0167	<hkxhk>	kk	kk	hh	hk	hh	hh	hh	hh	hk	hk	hk	kk	hh	hk	hh	hk	hh	hh	--	hk	hh	--	hh	hh	hh	hh	kk	--	--	kk	hk	hh	hh	--	--	hk	hh	hk	hh	kk	hk	hk	kk	kk	--	--	kk	hh
PtSIFG_0174	<efxeg>	fe	fe	fe	fe	eg	eg	ee	eg	fg	fe	fg	fe	ee	ee	ee	fe	fe	eg	--	ee	eg	--	fg	fe	fe	eg	eg	--	--	fe	ee	eg	fe	--	--	fg	fe	ee	ee	fg	eg	fe	fg	eg	--	--	fg	fe
PtSIFG_0186	<nnxnp>	np	nn	nn	np	np	np	np	np	np	nn	np	nn	nn	nn	nn	nn	np	nn	--	np	nn	--	nn	nn	nn	np	np	--	--	np	nn	np	np	--	--	nn	np	nn	nn	np	nn	np	np	nn	--	--	np	np
PtSIFG_0193	<hkxhk>	hk	hh	kk	hh	hk	kk	hk	hk	kk	hh	hh	hk	hk	kk	hk	hk	hk	hk	--	kk	hk	--	hk	hk	kk	hh	kk	--	--	hh	kk	hk	hk	--	--	hk	hh	hk	hh	hk	hk	hh	hh	hk	--	--	hk	hh
PtSIFG_0203	<efxeg>	ee	fg	ef	eg	ef	ef	ef	eg	eg	ee	ee	ee	fg	fg	ee	fg	fg	ee	--	ee	ef	--	eg	ef	ef	eg	ef	--	--	ee	ee	fg	ee	--	--	ee	eg	ee	eg	ee	ef	ee	eg	ee	--	--	eg	eg
PtSIFG_0206	<lmxll>	ml	ml	ll	ll	ml	ll	ml	ml	ll	ml	ml	ml	ll	ll	ml	ml	ml	ll	--	ll	ll	--	ll	ml	ml	ml	ml	--	--	ml	ml	ll	ll	--	--	ml	ml	ll	ll	ml	ll	ll	ml	ll	--	--	ll	ll
PtSIFG_0209	<efxeg>	ee	ee	gf	eg	gf	ee	gf	eg	gf	eg	ef	ee	ee	gf	eg	ef	ef	ef	--	ee	ee	--	ef	ee	ee	eg	eg	--	--	ef	ef	ef	ef	--	--	ef	ef	gf	eg	ee	ee	eg	ee	ee	--	--	gf	gf
PtSIFG_0219	<nnxnp>	nn	np	nn	np	np	np	nn	nn	np	nn	nn	nn	np	np	nn	np	nn	nn	--	nn	np	--	nn	np	np	nn	nn	--	--	nn	np	np	np	--	--	np	nn	np	np	nn	np	np	nn	np	--	--	nn	nn
PtSIFG_0237	<efxeg>	ef	ef	ef	ef	ee	fg	ee	ee	ef	eg	ee	fg	fg	eg	eg	fg	fg	fg	--	eg	eg	--	fg	fg	eg	eg	ee	--	--	fg	fg	fg	eg	--	--	ef	ee	fg	ee	ee	eg	ef	eg	fg	--	--	fg	ee
PtSIFG_0265	<nnxnp>	nn	pn	pn	pn	nn	nn	nn	pn	pn	nn	pn	pn	pn	--	pn	pn	pn	nn	--	pn	pn	--	pn	nn	pn	pn	pn	--	--	pn	nn	nn	nn	--	--	pn	pn	pn	nn	nn	nn	pn	pn	pn	--	--	pn	nn
PtSIFG_0408	<nnxnp>	nn	np	nn	nn	nn	nn	nn	nn	nn	np	nn	np	np	np	nn	nn	nn	nn	--	np	np	--	nn	nn	nn	nn	np	--	--	nn	np	nn	nn	--	--	np	nn	np	nn	np	np	nn	np	nn	--	--	nn	nn
PtSIFG_0424	<lmxll>	ll	ll	ll	ll	lm	ll	lm	lm	ll	lm	lm	ll	lm	lm	lm	ll	ll	ll	--	ll	lm	--	ll	lm	lm	lm	lm	--	--	ll	ll	lm	lm	--	--	lm	lm	ll	lm	ll	lm	ll	lm	ll	--	--	ll	lm
PtSIFG_0437	<nnxnp>	nn	np	np	np	nn	nn	nn	nn	nn	np	nn	np	nn	nn	nn	np	np	nn	--	nn	np	--	nn	nn	nn	np	nn	--	--	nn	np	nn	np	--	--	np	nn	np	np	np	np	np	nn	np	--	--	nn	nn
PtSIFG_0440	<hkxhk>	kk	hh	hk	hk	kk	hh	kk	kk	kk	hh	hk	hh	hh	hh	kk	hk	hk	hh	--	hk	kk	--	hk	kk	hk	hk	hh	--	--	kk	hk	hk	kk	--	--	hk	kk	kk	kk	hk	kk	hk	hk	hk	--	--	hk	hk
PtSIFG_0463	<lmxll>	ll	lm	ll	ll	ll	ll	ll	ll	lm	ll	lm	lm	lm	lm	lm	ll	lm	lm	--	ll	lm	--	lm	lm	lm	ll	ll	--	--	ll	ll	ll	ll	--	--	ll	lm	ll	ll	lm	ll	ll	ll	ll	--	--	lm	ll
PtSIFG_0493	<hkxhk>	hh	hk	hk	hk	hh	hk	kk	kk	kk	hh	hh	kk	kk	hh	kk	kk	hh	kk	--	hk	hh	--	kk	hk	kk	hk	hk	--	--	hh	hh	kk	hk	--	--	hk	kk	hk	kk	hh	kk	hk	hk	hh	--	--	hk	kk
PtSIFG_0561	<nnxnp>	np	np	np	np	nn	nn	np	np	nn	nn	nn	np	np	np	np	np	nn	nn	--	np	nn	--	np	np	np	nn	nn	--	--	np	np	nn	np	--	--	np	np	nn	np	nn	nn	np	nn	np	--	--	nn	np
PtSIFG_0587	<lmxll>	ll	lm	lm	lm	ll	lm	ll	ll	ll	lm	lm	lm	lm	lm	ll	lm	lm	lm	--	lm	ll	--	lm	ll	lm	ll	lm	--	--	lm	lm	ll	ll	--	--	lm	ll	ll	ll	ll	ll	lm	lm	lm	--	--	ll	lm
PtSIFG_0592	<efxeg>	ee	eg	fg	ee	eg	eg	eg	eg	ee	eg	eg	fg	ef	ef	fg	ee	ee	ee	--	ef	eg	--	fg	fg	ef	ee	fg	--	--	fg	ee	eg	fg	--	--	ee	eg	eg	eg	eg	eg	ee	ee	fg	--	--	fg	eg
PtSIFG_0594	<nnxnp>	nn	np	np	np	np	np	np	nn	nn	nn	np	np	nn	nn	nn	nn	np	nn	--	np	nn	--	np	np	np	nn	nn	--	--	nn	nn	np	np	--	--	nn	np	np	nn	np	nn	nn	nn	nn	--	--	nn	np
PtSIFG_0596	<lmxll>	lm	lm	lm	lm	ll	ml	ll	ll	lm	ll	ll	ml	ml	ll	ll	ml	ml	ml	--	ll	ll	--	ml	ml	ll	ll	ll	--	--	ml	ml	ml	ll	--	--	lm	ll	ml	ll	lm	ll	ll	ll	ml	--	--	ml	ll
PtSIFG_0629	<nnxnp>	np	np	nn	nn	nn	nn	nn	nn	nn	nn	nn	nn	nn	np	np	nn	nn	nn	--	np	nn	--	np	nn	nn	nn	np	--	--	nn	np	nn	nn	--	--	np	nn	np	nn	nn	np	nn	np	nn	--	--	nn	np
PtSIFG_0635	<lmxll>	lm	ll	lm	lm	lm	lm	ll	ll	ll	ll	lm	ll	lm	lm	lm	lm	lm	lm	--	lm	lm	--	ll	lm	ll	lm	lm	--	--	ll	lm	ll	lm	--	--	ll	ll	ll	ll	ll	lm	ll	ll	lm	--	--	lm	lm
PtSIFG_0640	<efxeg>	gf	ee	ee	ee	ee	ef	ef	gf	ge	ge	ee	ee	ge	gf	ge	gf	ef	ge	--	ef	gf	--	ee	ef	ef	ge	ge	--	--	ef	gf	ee	ee	--	--	gf	gf	ee	ge	ef	gf	gf	ge	gf	--	--	ge	ee
PtSIFG_0715	<nnxnp>	np	np	nn	np	np	nn	nn	np	np	nn	nn	np	nn	np	np	nn	nn	nn	--	np	nn	--	nn	np	nn	nn	np	--	--	nn	np	np	np	--	--	np	nn	nn	np	np	np	nn	np	np	--	--	nn	nn
PtSIFG_0740	<efxeg>	fe	eg	eg	eg	eg	fg	fg	fe	ee	ee	eg	eg	ee	fe	ee	fe	fg	ee	--	fg	fe	--	eg	fg	fg	ee	ee	--	--	fe	fe	eg	eg	--	--	fg	fg	eg	ee	fg	fe	fe	ee	fe	--	--	ee	eg
PtSIFG_0745	<nnxnp>	nn	nn	nn	nn	nn	np	nn	nn	np	nn	np	np	np	np	nn	nn	nn	np	--	nn	nn	--	nn	nn	nn	nn	nn	--	--	np	nn	nn	nn	--	--	np	np	nn	np	np	np	nn	nn	nn	--	--	nn	np
PtSIFG_1052	<nnxnp>	pn	pn	nn	pn	pn	nn	nn	nn	pn	nn	pn	pn	nn	pn	pn	nn	pn	pn	--	nn	pn	--	nn	pn	nn	nn	pn	--	--	pn	pn	pn	nn	--	--	nn	pn	nn	pn	nn	nn	pn	pn	pn	--	--	pn	nn
PtSIFG_1055	<lmxll>	lm	ll	ll	ll	lm	lm	ll	ll	ll	ll	lm	lm	lm	lm	lm	ll	lm	ll	--	ll	lm	--	lm	lm	lm	lm	ll	--	--	ll	lm	ll	lm	--	--	ll	lm	ll	ll	ll	lm	lm	lm	ll	--	--	ll	lm
PtSIFG_1062	<efxeg>	gf	ef	gf	gf	gf	gf	ge	gf	ge	ee	ge	ef	ee	ee	ge	gf	gf	--	--	ef	ef	--	ge	ge	ge	ge	ef	--	--	gf	ef	gf	gf	--	--	ee	ge	ef	ge	ef	ef	ge	ee	ge	--	--	ge	ge
PtSIFG_1113	<lmxll>	lm	lm	ll	lm	ll	ll	ll	lm	lm	lm	lm	lm	ll	ll	ll	ll	lm	lm	--	ll	lm	--	ll	ll	ll	lm	ll	--	--	lm	ll	lm	ll	--	--	ll	ll	lm	lm	lm	ll	lm	lm	ll	--	--	lm	lm
PtSIFG_1123	<efxeg>	eg	ef	ef	ef	ef	ef	ef	ee	ee	fg	eg	fg	ee	ef	eg	ef	eg	eg	--	eg	ef	--	fg	ee	ee	eg	eg	--	--	fg	ef	ef	fg	--	--	ef	eg	ef	ee	eg	ee	ee	fg	ee	--	--	eg	fg
PtSIFG_1166	<nnxnp>	np	nn	nn	nn	nn	np	np	np	np	nn	nn	np	np	np	np	nn	nn	np	--	nn	nn	--	np	np	np	nn	np	--	--	np	nn	np	nn	--	--	nn	np	nn	nn	nn	nn	nn	np	np	--	--	np	np
PtSIFG_1212	<lmxll>	ll	lm	lm	ll	ll	lm	ll	ll	lm	ll	lm	ll	lm	lm	ll	lm	lm	lm	--	lm	lm	--	ll	lm	lm	lm	ll	--	--	lm	lm	lm	ll	--	--	ll	lm	ll	lm	lm	ll	lm	lm	ll	--	--	lm	lm
PtSIFG_1252	<nnxnp>	pn	nn	nn	nn	pn	pn	nn	nn	nn	pn	pn	nn	nn	pn	nn	nn	pn	nn	--	pn	pn	--	nn	pn	nn	nn	pn	--	--	nn	pn	nn	nn	--	--	pn	nn	pn	nn	pn	pn	nn	pn	pn	--	--	nn	nn
PtSIFG_1262	<lmxll>	ll	lm	ml	ll	ll	lm	ll	ll	ll	ml	ml	ml	ml	ml	ll	ml	ml	lm	--	ml	ll	--	ml	ll	lm	ll	lm	--	--	lm	lm	ll	ml	--	--	lm	ll	ll	ll	ll	ll	ml	lm	ml	--	--	ll	lm
PtSIFG_1318	<nnxnp>	pn	nn	nn	nn	pn	nn	nn	pn	nn	pn	pn	pn	pn	nn	pn	pn	nn	pn	--	nn	nn	--	pn	pn	pn	nn	pn	--	--	nn	pn	pn	nn	--	--	nn	pn	pn	pn	nn	pn	pn	pn	nn	--	--	pn	nn
PtSIFG_1325	<efxeg>	eg	ee	ee	eg	eg	fg	ef	ef	ef	eg	eg	ef	ef	eg	ef	ef	eg	ef	--	fg	eg	--	ef	fg	ef	ee	fg	--	--	ee	eg	ef	ef	--	--	ee	ef	fg	fg	eg	fg	ee	fg	eg	--	--	ee	fg
PtSIFG_2229	<lmxll>	lm	lm	ll	lm	lm	ll	lm	lm	lm	lm	lm	lm	ll	ll	lm	lm	lm	lm	--	ll	ll	--	lm	lm	lm	lm	lm	--	--	lm	lm	ll	ll	--	--	ll	ll	ll	ll	lm	ll	ll	lm	ll	--	--	ll	ll
PtSIFG_4213	<nnxnp>	np	nn	nn	np	np	np	nn	np	nn	np	nn	np	nn	np	nn	np	nn	nn	--	nn	np	--	np	np	nn	nn	np	--	--	np	np	nn	np	--	--	nn	np	nn	nn	nn	np	nn	np	nn	--	--	np	nn
PtSIFG_4218	<nnxnp>	nn	np	np	nn	nn	np	nn	np	nn	np	nn	nn	nn	np	nn	nn	nn	np	--	np	np	--	np	np	np	nn	nn	--	--	nn	np	np	nn	--	--	nn	np	np	nn	nn	nn	np	np	nn	--	--	np	np
PtSIFG_4222	<nnxnp>	np	nn	nn	np	nn	nn	nn	nn	nn	np	nn	np	nn	nn	np	nn	np	np	--	np	nn	--	np	nn	nn	np	np	--	--	np	nn	nn	np	--	--	nn	np	nn	nn	np	nn	nn	np	nn	--	--	np	np
PtSIFG_4233	<efxeg>	ef	eg	eg	fg	fg	eg	ef	eg	eg	ef	fg	ee	ee	fg	ee	ef	fg	fg	--	fg	eg	--	ef	ee	ee	ef	ee	--	--	eg	fg	eg	fg	--	--	ef	fg	eg	ee	ef	ef	ee	ee	ef	--	--	fg	ef
PtSIFG_4245	<lmxll>	lm	lm	lm	lm	ll	ll	ll	ll	lm	lm	lm	lm	lm	lm	lm	lm	ll	lm	--	ll	ll	--	ll	ll	ll	ll	lm	--	--	ll	ll	lm	ll	--	--	lm	ll	ll	lm	ll	ll	ll	ll	ll	--	--	lm	ll
PtSIFG_4282	<efxeg>	fg	ef	ee	fg	ef	ef	ef	ef	fg	ef	ef	ee	eg	eg	ee	fg	fg	fg	--	ee	ef	--	ee	ee	eg	fg	ee	--	--	ee	fg	ef	ee	--	--	fg	ef	ef	ef	ef	ef	fg	eg	ee	--	--	ee	ef
PtSIFG_4304	<efxeg>	ef	ef	ef	ef	ee	fg	ee	ee	ef	eg	ee	fg	fg	eg	eg	fg	fg	fg	--	eg	eg	--	fg	fg	eg	eg	ee	--	--	fg	fg	fg	eg	--	--	ef	ee	fg	ee	ef	eg	eg	eg	fg	--	--	fg	ee
PtSIFG_4394	<abxcd>	ac	ac	bd	bc	bc	ac	ad	bc	bd	ac	bc	bc	ac	bd	ad	ac	bc	bc	--	ac	ac	--	bc	ad	ac	bd	ad	--	--	bc	bd	bc	ac	--	--	bc	bc	bd	ad	ac	ac	ac	ac	ac	--	--	bd	bd
PtSIFG_4438	<efxeg>	fg	ee	ee	ee	eg	fg	ef	fg	eg	ee	eg	ee	eg	ee	ee	eg	ef	ee	--	ef	fg	--	ef	ef	ef	fg	eg	--	--	fg	fg	ee	ee	--	--	eg	ef	eg	eg	fg	fg	fg	fg	fg	--	--	ee	ef
PtSIFG_4447	<lmxll>	lm	lm	lm	lm	ll	lm	ll	ll	lm	ll	ll	lm	ll	ll	ll	lm	lm	lm	--	lm	lm	--	lm	ll	ll	ll	ll	--	--	lm	lm	ll	ll	--	--	ll	ll	lm	ll	lm	ll	lm	ll	lm	--	--	ll	ll
PtSIFG_4454	<abxcd>	db	cb	cb	cb	db	ad	ac	ac	ac	db	db	ac	ac	db	ac	ac	db	ac	--	ad	db	--	ac	ad	ac	cb	ad	--	--	cb	db	ac	cb	--	--	ad	ac	ad	ad	db	ad	cb	ad	db	--	--	cb	ac
PtSIFG_4458	<efxeg>	fg	eg	fg	fg	fe	eg	fe	fe	fg	fe	ee	fe	fg	eg	fg	fg	fg	ee	--	eg	ee	--	fe	fe	fg	eg	fg	--	--	fe	ee	ee	fg	--	--	eg	eg	fg	eg	fg	eg	ee	ee	fe	--	--	eg	ee
PtSIFG_4472	<hkxhk>	hk	kk	hk	hk	hk	hh	hk	hk	hk	hh	hh	hk	hh	hk	hh	hk	kk	hk	--	kk	kk	--	hk	hh	hk	kk	kk	--	--	hk	kk	hk	hk	--	--	hk	hh	hk	hh	kk	kk	hk	hh	hk	--	--	kk	hh
PtSIFG_4493	<abxcd>	ac	ac	bd	ac	bd	ad	bd	ad	ac	ac	ac	ad	cb	cb	bd	cb	ac	ac	--	cb	ad	--	bd	bd	cb	ac	bd	--	--	bd	ac	ac	bd	--	--	cb	bd	ad	ac	ad	ad	ad	ac	bd	--	--	ad	ad
PtTX2037	<efxeg>	fg	ee	ef	--	--	ef	--	ef	fg	ef	fg	eg	ee	--	eg	ee	eg	fg	fg	ee	fg	ef	ee	eg	--	ef	eg	ef	ee	fg	eg	eg	ef	ef	eg	ef	fg	ef	ee	ee	ef	--	fg	eg	ee	eg	ef	ef
PtTX2080	<nnxnp>	np	np	np	np	nn	nn	np	nn	nn	np	nn	np	np	np	np	np	nn	nn	--	np	nn	--	np	np	np	nn	nn	--	--	np	np	nn	np	--	--	np	np	nn	np	nn	nn	np	nn	nn	--	--	nn	np
PtTX2093	<abxcd>	bd	ac	bd	--	--	ac	--	bd	ac	bc	ad	ad	ac	--	ad	ac	ac	ac	bd	ac	ad	ad	bc	bd	ac	ad	ad	--	bc	bc	ac	bd	bd	bc	ac	bc	ac	bc	bd	bd	ac	bc	ad	bd	ad	ad	bc	ad
PtTX2094	<abxcd>	--	bd	ad	--	--	ad	--	bd	bc	ad	ad	ac	bd	--	bc	bc	bd	ac	ad	ac	ad	bd	bc	ac	bd	ad	bc	bc	ad	--	bc	ac	bd	ad	bd	bc	ac	ad	ad	ad	ad	ac	bc	bc	bc	bc	bc	ad
PtTX2123	<hkxhk>	hk	hk	kk	hh	hk	hh	kk	hh	hk	hk	hk	kk	hk	kk	hk	hh	kk	hh	hh	hk	hh	hk	kk	kk	kk	hk	kk	hh	hk	hk	hk	kk	kk	hk	hk	kk	hh	hh	hh	hh	hk	kk	kk	kk	hk	hk	kk	hh
PtTX2146	<abxcd>	bc	ad	ac	--	--	bd	--	ac	ac	ac	ad	ac	ac	--	ac	bd	bd	ac	bc	bc	ad	bc	ad	bd	ad	ac	ac	bc	bc	ad	ad	ad	ad	ad	ac	bd	ad	--	--	--	--	--	--	--	--	bd	bc	ad
PtTX2164	<abxcd>	bd	--	bc	--	--	ac	--	ac	bd	bc	bc	bd	bd	--	bd	bc	ac	bd	ad	ac	ac	ac	ad	ad	bd	ac	bc	bc	bd	ad	ac	bd	ac	bd	bd	bc	ad	bc	ac	bc	ac	ac	ad	ad	bd	bc	bd	ad
PtTX3011	<nnxnp>	nn	np	np	nn	np	np	np	np	np	np	np	nn	nn	np	nn	nn	np	nn	np	np	nn	--	nn	np	nn	nn	nn	np	np	nn	np	np	nn	np	np	np	np	nn	np	nn	nn	nn	nn	np	nn	nn	nn	nn
PtTX3013	<nnxnp>	nn	nn	nn	nn	nn	nn	nn	nn	np	np	nn	np	np	nn	np	np	nn	np	nn	np	np	np	nn	nn	nn	np	nn	np	np	np	np	nn	nn	np	nn	nn	nn	nn	nn	nn	np	np	np	np	np	np	np	np
PtTX3019	<nnxnp>	nn	np	np	--	--	np	--	np	nn	nn	np	nn	nn	--	np	nn	np	nn	np	np	np	np	nn	np	nn	nn	nn	nn	np	np	np	np	np	--	np	nn	np	np	np	nn	nn	nn	nn	nn	nn	np	np	nn
PtTX3020	<abxcd>	bd	ac	ad	--	--	bc	--	ac	ad	ad	ac	ad	ad	--	ad	bc	ac	ad	bd	bc	ac	bd	ac	bc	ad	ad	ad	bc	bd	bd	bc	ac	ac	ac	ad	bc	bc	ac	ac	bd	ad	bd	ad	bc	ac	bc	bd	ac
PtTX3027	<nnxnp>	--	nn	np	--	--	nn	--	nn	nn	np	np	nn	nn	--	nn	np	nn	np	nn	nn	nn	np	--	nn	nn	np	np	nn	nn	nn	np	np	np	np	np	nn	nn	nn	np	nn	nn	nn	nn	nn	np	np	np	np
PtTX3029	<lmxll>	ml	ll	ml	ml	ll	ll	ml	ml	ll	ml	ll	ll	ll	ll	ml	ll	ll	ll	lm	ll	ll	ll	ll	ml	ll	ll	ll	lm	lm	ml	ml	ml	ll	ll	ll	ml	ll	ml	ml	ml	ll	ml	ll	ml	ll	ll	ml	ll
PtTX3034	<efxeg>	ee	fg	ee	ef	ee	fg	eg	ee	ee	fg	ef	fg	fg	fg	ee	ef	ef	fg	eg	ef	ee	ef	ef	ee	fg	eg	fg	ef	eg	ee	eg	ee	ee	eg	fg	ef	ee	ee	ee	ef	eg	ef	fg	ef	ef	fg	eg	ef
PtTX3037	<abxcd>	bc	bc	bc	--	--	ac	--	ad	bd	ac	ad	bc	bd	--	ad	bc	bc	ad	ad	bd	ad	bd	ac	bd	bc	ac	bc	ad	ad	bc	ad	bc	bc	ad	bd	bc	ad	ad	ad	ad	bd	bd	bc	bc	bd	ac	bc	ac
PtTX3045	<lmxll>	lm	ll	ll	--	--	lm	--	ll	lm	ll	lm	ll	ll	--	lm	lm	ll	lm	ll	lm	lm	lm	ll	lm	lm	lm	ll	ll	lm	ll	lm	ll	ll	ll	ll	ll	lm	lm	ll	ll	ll	ll	ll	lm	ll	lm	lm	lm
PtTX3047	<lmxll>	ll	ll	ll	--	--	ll	--	lm	lm	ll	lm	lm	ll	--	lm	ll	lm	lm	ll	ll	ll	ll	lm	ll	ll	lm	ll	lm	lm	lm	lm	lm	ll	ll	ll	lm	lm	lm	ll	ll	ll	ll	ll	ll	lm	lm	lm	lm
PtTX3049	<nnxnp>	np	np	nn	np	nn	nn	nn	np	np	nn	np	nn	nn	np	np	nn	nn	nn	--	np	nn	--	nn	nn	nn	nn	nn	--	--	np	np	nn	np	--	--	np	nn	nn	np	np	np	nn	np	np	--	--	np	nn
PtTX3052	<lmxll>	ll	ll	lm	ll	lm	lm	lm	ll	lm	ll	ll	ll	lm	lm	lm	lm	ll	ll	ll	lm	ll	lm	lm	lm	lm	ll	lm	lm	ll	ll	lm	ll	lm	ll	lm	lm	ll	ll	ll	ll	lm	ll	ll	lm	ll	lm	ll	ll
PtTX3055	<abxcd>	bc	bd	ac	--	--	ac	--	bd	ac	bd	ad	ad	ac	--	bc	bc	ad	bd	ac	ad	ad	bc	bc	ad	bd	bd	ac	bd	bd	ad	bc	ad	ad	bd	bc	ad	bd	bc	ac	bd	ad	ac	ac	bc	ad	bd	bd	ac
PtTX3058	<efxeg>	--	fg	ee	--	--	eg	--	ef	eg	ef	ef	ef	ee	--	ee	--	ef	eg	ef	eg	ee	ef	--	fg	--	ef	ef	ee	ef	ef	ef	ee	eg	ef	eg	fg	ef	eg	eg	ef	ee	eg	fg	ee	eg	--	eg	ee
PtTX3063	<abxcd>	bd	bc	ac	bd	ac	bc	ac	bc	bd	bd	bd	bc	ad	ad	ac	ad	bd	bd	bc	ad	bc	ac	ac	ac	ad	bd	ac	ac	bd	ac	bd	bd	ac	bc	ac	bd	ac	bc	bd	bc	bc	bc	bd	ac	bc	bd	bc	bc
PtTX3081	<efxeg>	ee	ee	ef	eg	ee	eg	ee	eg	fg	fg	fg	ef	fg	ef	fg	eg	ef	eg	eg	fg	eg	fg	ef	ef	ef	ee	ef	eg	fg	fg	ee	ef	ef	fg	ef	ef	eg	eg	eg	eg	fg	ef	ef	ef	fg	ee	ef	eg
PtTX3097	<nnxnp>	nn	np	np	--	--	np	--	nn	np	nn	np	nn	np	--	np	nn	np	nn	np	np	np	nn	nn	nn	nn	np	nn	nn	nn	np	nn	nn	np	nn	np	np	nn	nn	nn	np	nn	nn	nn	np	nn	nn	nn	np
PtTX3105	<abxcd>	ad	ad	bc	--	--	bc	--	bc	bd	bd	bd	ad	bc	--	bd	ac	bc	bc	ac	ac	bc	ad	bc	bc	bc	bc	ad	ac	ad	ad	ac	bc	bc	ac	bd	ac	bc	bd	bc	ad	bd	bd	ad	ad	bd	ad	ad	bc
PtTX3107	<abxcd>	ac	bd	ac	--	--	bd	--	ac	bd	ad	bc	bc	bd	--	bc	bd	bd	bd	ac	bd	bc	bc	ad	ac	bd	bc	bc	ad	ad	ad	bd	ac	ac	ad	bd	ad	bd	ad	ac	ac	bc	ad	bc	ac	bc	bc	ad	bc
PtTX3110	<nnxnp>	np	nn	nn	nn	np	np	np	nn	nn	np	nn	nn	nn	nn	nn	np	nn	np	--	nn	nn	--	nn	nn	nn	np	nn	--	--	nn	np	np	np	--	--	nn	nn	nn	np	nn	np	nn	nn	nn	--	--	nn	np
PtTX3114	<efxeg>	ef	eg	fg	--	--	fg	--	fg	fg	ee	fg	ee	fg	--	eg	eg	--	ef	fg	ef	eg	eg	ee	fg	fg	ef	ef	ee	fg	ee	eg	eg	ee	ef	ee	eg	ef	eg	fg	ef	fg	fg	ee	fg	eg	ee	ef	ee
PtTX3116	<abxcd>	bc	bc	bd	--	--	ac	--	ac	bd	bc	bc	bd	bd	bd	bd	bc	ac	bd	ad	ac	ac	ac	ad	ad	ad	ac	bc	bd	bd	ad	ac	bd	ac	bd	bd	bc	ad	bc	bc	ac	ac	ac	ad	ad	bc	bc	bd	ad
PtTX3117	<lmxll>	ll	lm	ll	lm	lm	lm	lm	lm	lm	ll	lm	ll	ll	lm	ll	lm	lm	lm	lm	lm	ll	lm	lm	lm	lm	lm	ll	lm	ll	ll	lm	ll	ll	lm	lm	ll	lm	ll	lm	lm	ll	ll	ll	ll	lm	ll	ll	ll
PtTX3120	<abxcd>	--	ad	ac	--	--	bd	--	ac	ac	ac	ad	ac	ac	--	ac	--	bd	ac	bc	bc	ad	bc	ad	bd	ad	ac	ac	bc	bc	bd	bc	ad	bd	ad	ac	bd	bd	ad	ad	bc	ac	bc	ac	bd	bd	bd	bc	ad
PtTX4001	<efxeg>	fg	ef	ee	--	--	fg	--	ee	ee	fg	ef	ef	ef	--	ee	ef	ee	fg	ef	ef	ef	eg	ee	eg	ef	ee	ee	ef	ee	ef	fg	eg	eg	fg	fg	ee	ef	ef	fg	fg	eg	ef	ee	ef	eg	fg	ee	eg
PtTX4003	<nnxnp>	nn	pn	pn	nn	nn	nn	nn	nn	nn	pn	nn	pn	pn	pn	pn	pn	nn	pn	nn	pn	pn	nn	pn	nn	pn	nn	nn	nn	nn	pn	pn	nn	nn	np	np	pn	nn	pn	pn	nn	nn	pn	nn	pn	nn	np	nn	nn
PtTX4030	<efxeg>	--	eg	eg	--	--	eg	--	eg	ef	eg	ee	ee	ef	--	eg	--	ef	eg	ee	fg	eg	eg	fg	eg	fg	ee	ee	ee	ee	ee	eg	fg	ef	eg	ee	ee	eg	fg	ef	ee	ef	eg	eg	ef	fg	eg	fg	fg
PtTX4033	<abxcd>	ad	bd	ac	--	--	ac	--	ac	ac	ac	ad	ad	bc	--	bd	bc	ac	ad	ac	bc	ad	ad	bc	bd	bc	ac	bd	bd	ac	ac	bc	bd	bc	ac	bc	bc	ad	ac	ad	bc	bc	ad	ad	bd	bc	bd	ad	ac
PtTX4036	<efxeg>	ef	ee	fg	--	--	fg	--	fg	ee	ef	fg	eg	eg	--	ee	eg	ef	eg	ee	ee	ef	ef	ef	ee	ee	fg	eg	--	ee	eg	ee	ee	fg	ef	ef	fg	eg	--	ee	ee	ee	fg	ef	ef	eg	ee	fg	ee
PtTX4056	<efxeg>	ee	fg	fg	eg	eg	fg	ee	fg	ef	ee	eg	ef	ef	eg	ef	ee	eg	ee	eg	eg	fg	ef	ee	ef	ef	ee	ef	ef	fg	fg	eg	fg	eg	fg	eg	ee	eg	fg	ef	ee	ee	ef	ef	ee	ee	fg	eg	ee
PtTX4058	<abxcd>	bc	ac	bd	bc	ac	ad	bd	bc	ac	bd	ac	ac	ad	ac	bc	ad	ad	ad	ac	bc	ad	ad	ac	bc	ad	ad	ac	bd	bd	bd	bc	bc	ac	ad	ad	bc	ad	bd	bc	bc	ac	bd	ac	ac	ad	ad	bd	ad
PtTX4062	<efxeg>	gf	ge	gf	gf	ee	gf	gf	ee	ge	ee	ef	ge	gf	gf	ee	ef	ge	gf	eg	ef	gf	fg	ee	ef	ef	gf	ee	ef	ef	ee	gf	ee	gf	eg	eg	ee	gf	ef	ee	ee	ee	ge	ge	ee	fg	ef	ef	ef
PtTX4079	<nnxnp>	np	nn	np	--	--	np	--	np	np	nn	np	nn	nn	--	nn	np	np	np	nn	nn	nn	np	np	np	np	nn	nn	np	np	np	nn	np	nn	np	np	nn	np	nn	np	nn	nn	np	nn	np	np	nn	np	np
PtTX4092	<lmxll>	ll	ll	ll	lm	lm	ll	ll	lm	lm	ll	lm	lm	ll	lm	lm	ll	ll	ll	ll	ll	ll	ll	lm	ll	ll	lm	ll	lm	lm	lm	lm	lm	ll	ll	ll	lm	lm	lm	ll	ll	ll	ll	ll	ll	ll	lm	lm	ll
PtTX4093	<abxcd>	ac	bd	ac	bc	ac	ac	ad	ad	ad	bc	bc	bc	bd	ac	bd	ad	bd	ad	bc	bd	ac	bd	ac	ac	bd	bd	ac	bd	ac	ac	bc	bd	ac	ad	bc	ad	bc	ad	ad	bd	bc	bd	bc	bd	bc	bd	ac	bd
PtTX4112	<nnxnp>	np	nn	nn	--	--	nn	--	nn	np	np	nn	np	np	--	nn	np	nn	np	nn	nn	nn	np	np	np	np	np	np	np	nn	nn	nn	nn	nn	nn	nn	np	nn	nn	np	np	np	np	np	np	np	nn	nn	np
PtTX4137	<abxcd>	ac	bd	ac	ad	ac	ac	bd	bc	bc	bd	ac	bc	ac	ac	ad	ac	ac	ad	bd	ad	ad	--	bd	ac	bd	ad	ad	ad	bd	bc	ad	bc	ad	ad	bc	bd	bc	bc	bc	bd	ad	bd	bd	ac	ad	ad	ad	ad
PtTX4147	<abxcd>	ad	bc	ad	ad	ad	bd	ad	ad	bc	ac	bd	ad	bc	bc	ac	bc	bd	bc	ad	bc	bc	bd	ac	ad	bc	bd	ad	ad	ac	bc	bc	bd	ad	ac	ac	ac	bd	ac	ac	ad	bd	bc	bd	ac	ad	bd	bc	bd
PtTX4181	<nnxnp>	nn	nn	np	--	--	np	--	nn	np	np	np	nn	nn	--	np	--	np	np	nn	np	np	np	nn	nn	np	nn	nn	nn	nn	nn	nn	np	nn	np	nn	nn	np	np	nn	--	nn	np	np	np	nn	np	--	np
PtTX4214	<abxcd>	bd	ac	bd	bd	ad	ac	bc	bd	ad	bc	ad	ad	ac	ad	bd	ac	ac	ac	bd	bc	ac	ad	ac	bd	ac	ac	ad	bc	bc	bc	bc	bd	ad	ac	ac	bd	ac	bc	bd	bd	ad	bc	ad	ad	ad	ac	bc	ac
PtTX4215	<abxcd>	ac	bd	ad	--	--	bd	--	bc	bc	bd	bd	ad	ac	--	ac	bc	bc	bc	bd	ad	bd	ad	ad	--	ac	bc	ad	ac	bc	ad	bc	ad	ad	bd	bc	bc	bd	bd	bd	bd	bd	bc	ac	ad	bd	bc	ad	ad
PtTX4228	<abxcd>	--	--	--	--	--	bc	--	ac	ad	ad	--	--	ac	--	--	bc	ac	ac	bc	--	ac	--	--	--	--	ac	bd	--	--	bd	--	ac	ac	bc	ad	--	ac	ad	ac	--	--	ad	bd	--	--	bd	--	--
SsrPt_ctg1376	<abxcd>	db	ca	db	da	db	ca	cb	db	db	ca	da	ca	ca	da	db	da	da	ca	--	da	db	--	da	db	ca	cb	ca	--	--	da	ca	db	db	--	--	da	db	db	db	da	cb	da	ca	da	--	--	cb	da
SsrPt_ctg7141	<efxeg>	ee	gf	ef	ef	gf	ge	gf	ef	ef	ef	gf	ef	ef	ef	gf	ge	ge	ef	--	ee	gf	--	--	ge	gf	ef	ef	--	--	ge	ee	gf	gf	--	--	ge	ge	gf	gf	ge	ee	ee	ef	ge	--	--	ee	gf
SsrPt_ctg7444	<efxeg>	eg	ee	eg	eg	eg	fg	ef	eg	ef	fg	fg	ef	fg	ef	fg	eg	ee	eg	--	ee	eg	--	ef	ef	ef	ee	ee	--	--	eg	ee	ef	ef	--	--	ef	fg	eg	fg	ee	ef	ef	fg	ef	--	--	ef	fg
SsrPt_ctg9249	<nnxnp>	nn	np	nn	nn	nn	nn	nn	nn	np	np	nn	nn	np	nn	np	np	nn	np	--	np	np	--	np	nn	np	nn	nn	--	--	np	np	nn	nn	--	--	np	nn	np	np	nn	nn	np	nn	np	--	--	np	nn
SsrPt_ctg946	<efxeg>	eg	ee	ee	fg	ee	ee	ee	fg	ee	ee	fg	fg	eg	fg	ef	eg	ee	ee	--	ef	eg	--	eg	fg	ee	ef	eg	--	--	ef	fg	fg	ee	--	--	ef	fg	fg	eg	ee	ee	eg	ee	eg	--	--	ef	ee
***********************************************************
name = QTL_integrate
popt = CP
nloc = 338
nind = 171
; IFG sample ID	.	23	60	55	63	53	51	66	44	62	43	59	54	22	58	21	61	47	64	46	20	50	49	65	57	48	45	56	52	69	71	75	42	79	41	40	81	70	74	67	80	68	72	78	82	76	77	73	88
; SIFG sample ID	.	n/a	n/a	n/a	n/a	n/a	n/a	Qtl_01	n/a	n/a	Qtl_02	Qtl_03	n/a	n/a	n/a	n/a	n/a	n/a	n/a	n/a	n/a	n/a	n/a	n/a	Qtl_04	n/a	n/a	n/a	n/a	n/a	n/a	n/a	n/a	n/a	Qtl_05	n/a	n/a	n/a	n/a	n/a	n/a	n/a	n/a	n/a	n/a	n/a	Qtl_06	n/a	n/a
; clone ID	.	11_099	11_111	11_1140	11_1152	11_1156	11_1285	11_1304	11_1347	11_144	11_1446	11_1447	11_176	11_274	11_301	11_318	11_333	11_527	11_578	11_591	11_605	11_633	11_640	11_68	11_738	11_805	11_816	11_870	11_885	12_1280	12_1450	12_1595	12_1603	12_1604	12_1611	12_1828	12_1859	12_1893	12_1914	12_1947	12_1965	12_1967	12_1972	12_1981	12_1987	12_1988	12_2021	12_2104	13_3994
; parent clone IDs in cross =	<6-1031 x 8-1070>
PbRAMS	<lmxll>	--	ll	ll	lm	lm	ll	lm	lm	ll	lm	ll	lm	ll	lm	ll	lm	ll	lm	lm	ll	ll	--	--	--	ll	ll	ll	lm	--	ll	ll	lm	lm	--	lm	--	ll	lm	ll	--	ll	lm	ll	lm	ll	ll	--	lm
PitaIFG_1A7_6	<nnxnp>	nn	nn	nn	pn	pn	nn	pn	nn	nn	nn	pn	nn	nn	pn	nn	nn	nn	nn	nn	nn	nn	pn	nn	pn	pn	pn	pn	pn	nn	pn	pn	pn	pn	nn	nn	pn	nn	pn	pn	pn	pn	pn	pn	pn	pn	nn	nn	pn
PitaIFG_2020_1	<efxeg>	ee	ef	ef	ge	ge	ef	ee	ee	ef	ee	ge	ee	ee	gf	ef	ef	ee	ef	ef	gf	ee	gf	ge	ge	ee	gf	ge	gf	ef	--	ge	ge	ge	ee	ee	gf	ef	ge	ge	ge	ge	gf	ge	gf	gf	ee	ef	ee
PitaIFG_2361_1	<nnxnp>	pn	--	pn	nn	nn	pn	pn	pn	pn	pn	--	pn	pn	nn	pn	pn	pn	pn	pn	nn	pn	nn	nn	nn	pn	nn	nn	nn	pn	nn	nn	nn	nn	pn	pn	nn	pn	nn	nn	nn	nn	nn	nn	nn	nn	pn	pn	pn
PrCHS1	<nnxnp>	nn	nn	pn	nn	--	nn	nn	pn	pn	nn	pn	nn	nn	nn	pn	pn	nn	pn	nn	nn	nn	pn	nn	pn	nn	nn	pn	pn	pn	nn	nn	nn	pn	nn	pn	pn	nn	nn	nn	pn	pn	pn	pn	nn	pn	nn	nn	nn
PrE79	<lmxll>	lm	lm	lm	ll	ll	lm	ll	ll	ll	lm	lm	ll	lm	lm	lm	ll	lm	lm	lm	ll	ll	--	lm	ll	lm	ll	ll	ll	ll	lm	ll	ll	ll	--	lm	--	--	lm	lm	--	lm	ll	ll	lm	ll	ll	lm	ll
PrMADS3	<nnxnp>	np	nn	--	np	nn	np	np	np	nn	nn	np	np	np	np	nn	np	np	np	nn	np	np	--	--	--	np	nn	nn	np	--	np	nn	np	nn	--	np	--	nn	nn	nn	nn	np	nn	nn	np	nn	np	--	nn
PstASU_APX	<lmxll>	ll	lm	ll	lm	ll	ll	ll	--	lm	ll	lm	ll	lm	lm	ll	ll	--	ll	--	lm	ll	ll	ll	lm	lm	lm	ll	ll	ll	ll	ll	--	lm	--	ll	lm	--	ll	lm	--	ll	ll	lm	--	lm	ll	ll	--
PsUME_Ps3_A	<efxeg>	fe	fg	fg	fg	ee	ge	ge	ee	ge	fg	fe	ge	fe	ge	ge	ee	fg	ge	fe	fg	ge	fe	fg	ge	ee	ge	fg	fe	fe	fe	ge	fg	ee	fg	ee	ge	fe	fe	ee	ge	ee	fe	ge	ee	ee	ge	fe	fg
PsUME_S43_63	<abxcd>	ac	bd	bc	bc	ad	ac	ad	bd	bc	bc	bc	bc	ad	ad	bc	bd	ac	ad	bc	bd	ad	ac	ac	ad	bc	bd	bd	ac	bc	bd	bc	bc	ac	ac	bc	ad	bd	ac	ac	bc	bc	ad	bc	bd	ad	bc	bc	ac
PsyGPD	<lmxll>	ll	ml	--	ml	ll	ml	ml	ml	ll	ll	ll	ml	ml	ml	ll	ll	ml	ml	ml	ll	ml	--	ll	ll	ml	ml	ll	ml	ll	ml	ll	ml	ml	--	ml	--	ll	ll	ml	ll	ml	ml	ll	ll	ll	ll	--	ll
PtAGP	<efxeg>	fg	ge	--	ge	--	fg	fg	ee	ee	fg	ee	fg	ge	ge	fe	fe	fg	ge	ge	ge	fg	--	fg	--	ge	ge	fe	fe	fe	fg	fg	ge	ee	--	fe	--	fg	fg	ge	fe	fe	fe	ee	fg	ee	fg	fg	fg
PthCAB	<nnxnp>	nn	np	np	np	np	np	np	nn	np	np	nn	np	nn	np	np	nn	np	np	nn	np	np	nn	np	np	nn	np	np	np	--	nn	np	np	nn	np	nn	nn	nn	nn	nn	np	nn	nn	np	nn	nn	np	nn	np
PtIFG_138_A	<lmxll>	lm	--	lm	ll	lm	ll	lm	lm	ll	lm	--	ll	ll	ll	lm	ll	lm	ll	lm	ll	lm	lm	lm	lm	lm	ll	ll	lm	ll	lm	ll	ll	lm	lm	lm	lm	ll	ll	lm	ll	lm	lm	lm	lm	ll	lm	ll	ll
PtIFG_138_B	<nnxnp>	nn	--	np	np	np	nn	nn	np	nn	nn	--	nn	np	nn	nn	np	np	np	np	nn	np	nn	np	np	nn	nn	nn	np	nn	nn	np	nn	nn	nn	np	np	nn	np	np	nn	np	np	np	np	nn	np	nn	np
PtIFG_149_2	<lmxll>	ll	ll	lm	ll	lm	lm	ll	ll	ll	lm	lm	ll	ll	lm	ll	ll	ll	ll	lm	ll	lm	lm	lm	lm	lm	lm	ll	ll	ll	lm	ll	ll	lm	lm	lm	lm	ll	lm	lm	ll	lm	lm	ll	ll	lm	ll	ll	lm
PtIFG_1588_A	<nnxnp>	nn	--	--	pn	nn	pn	pn	nn	nn	pn	--	pn	pn	pn	pn	nn	nn	pn	nn	--	nn	nn	pn	nn	nn	nn	nn	pn	pn	pn	pn	nn	nn	nn	nn	pn	pn	nn	pn	pn	nn	pn	pn	pn	pn	nn	pn	pn
PtIFG_1593_21	<abxcd>	ac	ac	ac	ac	bd	ac	bd	bc	bd	ac	ad	ac	ad	ad	ad	bd	ad	ad	ac	bd	ac	bd	ac	bd	ad	bc	bd	bd	bd	--	ad	bd	bd	bd	ad	ac	ac	ac	ad	bd	ad	ac	bc	ad	bd	bd	bc	ad
PtIFG_1623_A	<hkxhk>	hh	hk	hk	hk	hh	hk	hk	hk	hh	--	hh	kk	hk	hk	kk	hk	hh	hk	hk	hh	hk	kk	hk	kk	hk	hk	hh	--	kk	hh	hk	--	hk	kk	hk	kk	hk	hh	hk	hk	kk	kk	hh	kk	hk	kk	hh	hk
PtIFG_1635_A	<efxeg>	ef	ee	eg	ef	ef	ee	eg	eg	ee	ee	ef	ef	fg	ee	eg	ee	fg	ee	ef	eg	ef	ee	ef	eg	fg	fg	fg	eg	eg	fg	ee	fg	eg	ee	fg	ee	ee	ee	eg	fg	fg	ef	ef	ee	ef	ef	fg	fg
PtIFG_1636_2	<lmxll>	ml	--	ml	ll	ml	ml	ml	ml	ll	ml	--	ml	ll	ll	ml	ml	ml	ml	ll	ll	ml	ml	ml	ll	ll	ll	ml	ml	ml	ml	ml	--	ll	--	ml	ll	ml	ml	ll	ll	ml	ml	ll	ml	ll	ml	ml	ml
PtIFG_1636_3	<hkxhk>	--	--	hh	--	hh	hk	hh	hh	hk	--	--	hh	hk	hh	--	hk	--	hk	--	--	kk	hk	hk	hk	hh	--	hk	kk	hk	hk	hk	--	hk	--	--	hh	kk	kk	hh	kk	hk	kk	hk	hk	hh	kk	hk	hk
PtIFG_1636_54	<abxcd>	ac	--	bd	ac	bc	ad	bd	bc	ad	bd	--	bc	ad	ac	ad	ad	ad	bd	bd	bd	ac	ad	ad	bc	bc	bc	ad	ac	bc	bd	bd	bc	bd	bc	ac	bd	ac	ac	bc	ac	bc	ac	bc	bc	bd	ac	bd	ad
PtIFG_1672_A	<efxeg>	fe	gf	ee	ee	gf	fe	--	ge	ee	ee	ee	ee	gf	gf	ee	ge	fe	--	fe	ge	fe	ee	--	gf	ee	ee	ge	fe	fe	ge	ee	ee	fe	--	fe	ge	ge	fe	fe	ee	ee	ge	fe	ge	gf	ge	ee	fe
PtIFG_1869_2	<lmxll>	ml	ll	ll	ml	ml	ml	ll	ll	ml	ml	ll	ml	ll	ll	ml	ll	ll	ll	ml	ll	ml	ml	ll	ll	ml	ll	ml	ll	ll	ml	ll	ll	ml	ll	ml	ll	ml	ll	ll	ml	ll	ml	ml	--	ml	ll	ml	ml
PtIFG_1889_1	<efxeg>	gf	eg	eg	ef	gf	ef	ee	ee	ee	gf	ee	ef	eg	eg	ee	eg	eg	ee	ef	ee	ef	gf	ee	eg	gf	eg	gf	ee	ee	gf	ee	ee	eg	ee	ef	ee	ef	ee	ee	gf	ee	ef	gf	ef	ef	ef	gf	gf
PtIFG_1902_1	<nnxnp>	--	pn	nn	--	pn	pn	pn	pn	pn	nn	nn	nn	nn	nn	pn	nn	pn	pn	nn	pn	pn	pn	nn	nn	pn	nn	nn	nn	nn	--	pn	pn	nn	nn	pn	pn	pn	pn	pn	pn	nn	nn	nn	pn	nn	pn	pn	pn
PtIFG_1916_1	<nnxnp>	pn	pn	pn	nn	nn	pn	pn	pn	nn	nn	nn	pn	nn	nn	pn	pn	nn	nn	pn	pn	pn	pn	nn	pn	nn	pn	pn	nn	nn	nn	nn	pn	nn	nn	pn	pn	pn	pn	pn	pn	pn	nn	pn	nn	pn	pn	nn	nn
PtIFG_1916_2	<nnxnp>	pn	nn	pn	pn	nn	pn	nn	nn	pn	nn	pn	pn	nn	nn	pn	nn	pn	nn	pn	nn	pn	pn	pn	nn	pn	nn	pn	pn	pn	nn	pn	pn	pn	pn	pn	nn	nn	pn	pn	pn	pn	nn	pn	nn	nn	nn	nn	nn
PtIFG_1916_4	<nnxnp>	pn	pn	pn	nn	nn	nn	pn	nn	pn	nn	nn	pn	nn	pn	nn	nn	pn	nn	pn	nn	pn	pn	pn	nn	pn	pn	nn	pn	pn	nn	pn	nn	pn	nn	nn	pn	nn	pn	pn	nn	nn	nn	pn	pn	pn	nn	pn	pn
PtIFG_1917_A	<lmxll>	lm	ll	lm	ll	lm	ll	ll	ll	lm	lm	lm	ll	lm	lm	--	ll	lm	lm	lm	lm	lm	ll	ll	ll	lm	lm	ll	ll	ll	lm	ll	ll	ll	ll	ll	ll	lm	ll	lm	ll	ll	ll	lm	lm	lm	ll	ll	lm
PtIFG_1918_3	<nnxnp>	pn	nn	nn	pn	pn	nn	--	pn	nn	nn	pn	pn	nn	pn	nn	nn	nn	--	pn	nn	pn	nn	--	pn	pn	pn	nn	pn	pn	nn	nn	pn	nn	pn	pn	nn	pn	pn	pn	pn	pn	pn	pn	pn	nn	pn	nn	nn
PtIFG_1918_A	<lmxll>	ml	ll	ll	ml	ml	ml	--	ml	ll	ll	ml	ll	ml	ll	ll	ml	ll	--	ll	ml	ml	ml	--	ll	ml	ml	ll	ll	ll	ml	ml	ml	ml	ml	ml	ll	ll	ll	ml	ml	ll	ll	ml	ll	ll	ml	ll	ml
PtIFG_1A7_A	<abxcd>	ad	ad	bc	bd	ac	ad	bc	ac	bc	bc	ad	ac	ad	ac	ac	bc	ad	ad	--	bc	bc	bc	ad	ac	ac	ad	bd	bc	ad	bd	ac	bd	ad	ac	ac	bd	ad	ad	bd	ad	ad	bc	ac	bd	ac	ac	bd	ad
PtIFG_1D9_2	<nnxnp>	pn	pn	nn	pn	nn	nn	nn	pn	pn	pn	nn	pn	nn	pn	nn	nn	pn	pn	pn	pn	pn	pn	nn	nn	nn	pn	nn	nn	nn	pn	nn	nn	nn	nn	pn	nn	pn	nn	pn	nn	nn	nn	nn	nn	pn	nn	nn	pn
PtIFG_2006_C	<lmxll>	--	ll	ml	ll	ml	ll	ml	ml	ll	ll	ll	ll	ml	ml	--	ll	ll	ml	ll	--	ml	ml	ml	ml	ml	ml	ml	ll	--	ml	ll	--	--	ml	ll	ll	--	ml	--	ll	--	ll	ml	ll	ml	ll	ll	ll
PtIFG_2009_A	<efxeg>	ef	ef	gf	ef	ef	ef	ee	gf	ef	ee	eg	eg	ef	ee	ee	gf	ef	ee	ee	ee	ef	gf	ef	eg	ee	ee	ef	ee	eg	ef	ee	ee	ef	gf	gf	gf	eg	ee	ee	ee	gf	gf	eg	eg	ef	ef	ef	eg
PtIFG_2068_A	<efxeg>	gf	--	fe	--	gf	gf	gf	fe	ge	ge	--	ge	fe	gf	ge	ee	ee	fe	ee	ge	--	gf	fe	fe	gf	fe	gf	ee	ge	fe	ee	gf	ge	gf	ge	ee	gf	fe	fe	ge	fe	ee	gf	ee	gf	ge	ee	ee
PtIFG_2086_13	<abxcd>	bd	ac	ac	ad	bc	bc	bc	bd	bc	ac	ad	bc	bd	ac	bc	ad	ac	ad	ad	ad	bd	ac	ac	ac	bd	bc	ac	ac	ad	bd	bc	ac	bd	ac	bc	bd	ad	ad	bd	bc	bd	ad	ad	bd	bd	bc	bc	bc
PtIFG_2086_2	<nnxnp>	pn	pn	pn	nn	pn	nn	pn	pn	pn	nn	nn	nn	nn	nn	nn	pn	pn	nn	pn	pn	pn	pn	nn	pn	pn	pn	pn	nn	nn	nn	nn	pn	pn	nn	pn	nn	nn	pn	nn	nn	pn	nn	nn	nn	pn	pn	nn	nn
PtIFG_2090_1	<lmxll>	lm	lm	ll	ll	ll	lm	ll	ll	ll	lm	lm	ll	ll	lm	lm	ll	ll	lm	lm	ll	ll	ll	ll	lm	ll	ll	ll	lm	ll	lm	lm	ll	ll	ll	ll	lm	lm	lm	lm	ll	ll	ll	ll	lm	lm	ll	lm	ll
PtIFG_2090_2	<lmxll>	lm	ll	ll	lm	ll	lm	ll	lm	lm	ll	ll	ll	lm	lm	ll	lm	--	ll	ll	ll	lm	lm	lm	ll	ll	ll	lm	lm	ll	ll	ll	lm	lm	ll	lm	ll	lm	lm	ll	lm	lm	lm	ll	ll	ll	lm	ll	lm
PtIFG_2090_4	<lmxll>	ml	ll	ll	ll	ml	ll	ml	ll	ml	ml	ml	ll	ll	ll	ml	ll	--	ll	ll	ml	ll	ll	ll	ml	ml	ll	ll	ll	ml	ll	ll	ll	ll	ml	ll	ll	ml	ml	ml	ml	ml	ml	ml	ml	ml	ml	ml	ml
PtIFG_2113_1	<efxeg>	ee	ee	eg	ee	eg	gf	eg	ee	ee	gf	ef	ef	gf	ef	gf	ee	ee	ef	gf	gf	eg	ee	gf	ef	gf	eg	ee	--	ee	gf	ee	ef	gf	ef	gf	ef	eg	gf	gf	ee	gf	eg	eg	ee	ef	gf	ee	eg
PtIFG_2145_1	<nnxnp>	--	nn	--	nn	pn	--	pn	nn	pn	pn	--	pn	nn	pn	pn	nn	nn	nn	nn	pn	--	pn	nn	nn	pn	nn	--	--	pn	nn	nn	--	pn	pn	pn	nn	--	nn	nn	pn	nn	nn	pn	nn	pn	pn	nn	nn
PtIFG_2145_28	<abxcd>	ad	bc	bd	ac	ad	ad	bc	bc	bd	ad	ac	ac	bd	bc	bc	bc	bd	bc	ac	bc	ac	bd	ac	bd	ad	ad	ad	bc	bc	ad	bc	ac	bd	bc	--	bc	ac	bc	bd	ad	ac	ac	ad	ac	ac	ac	ad	ad
PtIFG_2145_3	<lmxll>	ll	ml	ml	ll	ml	ll	ml	ml	ml	ll	ll	ml	ll	ml	ll	ll	ml	ll	ll	ll	ll	ml	ll	ll	ml	ll	ml	ll	ml	ll	ml	ml	ll	ml	ml	ll	ll	ll	ml	ml	ml	ml	ml	ml	ll	ll	ll	ll
PtIFG_2145_76	<abxcd>	bc	bc	bc	ac	bd	bd	ad	ac	bc	ac	bd	ac	ad	ac	bc	ad	bc	ac	bc	bd	bc	ac	bd	ad	bd	bc	bd	ad	bd	bc	bd	ad	ad	ad	ac	bd	bc	ad	bc	ad	ad	ad	bd	ad	bc	ad	ad	ac
PtIFG_2146_2	<hkxhk>	kk	kk	hh	kk	hh	hh	hk	kk	hk	hk	hk	hh	hk	kk	hk	hk	hk	hh	hk	hk	hh	kk	kk	hk	hk	hk	hk	hk	kk	hk	hh	kk	hk	hk	--	kk	kk	hk	hk	hk	hk	hk	hh	hk	hk	hk	hk	hh
PtIFG_2197_1	<nnxnp>	np	nn	nn	np	nn	nn	nn	nn	np	np	nn	nn	np	np	nn	np	np	np	nn	nn	np	np	np	nn	np	np	nn	nn	nn	np	np	np	np	np	np	nn	nn	np	np	np	nn	np	np	np	np	nn	np	nn
PtIFG_2220_A	<efxeg>	fg	--	fe	ee	fe	ge	fg	fe	ee	fg	--	fe	ee	ee	fe	ee	fe	ge	fe	ge	fg	fg	fg	ee	fe	ee	ee	fg	ge	fe	ge	ee	fg	fg	fg	fe	ee	ee	fg	ee	fg	fg	ee	fe	ee	fe	ee	ee
PtIFG_2220_B	<lmxll>	ll	--	ml	ml	ll	ll	ll	ll	ml	ll	--	ll	ml	ll	ll	ml	ll	ll	ml	ml	ll	ll	ll	ml	ml	ml	ll	ll	ll	ll	ll	ml	ml	ml	ml	ml	ml	ml	ml	ml	ll	ll	ml	ml	ml	ml	ll	ll
PtIFG_2253_A	<abxcd>	bd	bd	cb	cb	ad	ca	ad	ad	ca	bd	ca	ca	cb	ca	ad	ca	ad	ca	bd	cb	ca	bd	cb	cb	ca	ca	ad	bd	bd	bd	ca	bd	ad	bd	bd	ca	bd	bd	bd	ca	ad	ad	ca	ad	ad	ca	bd	cb
PtIFG_2291_A	<lmxll>	ll	--	ll	ml	ll	ml	ml	ml	ll	ll	--	ll	ml	ll	ml	ml	ll	ml	--	ll	ml	ml	ml	ll	ml	ml	ll	ll	ll	ml	ml	ml	ml	ml	ml	ll	ll	ll	ml	ml	ll	ll	ml	ll	ll	ml	ml	ll
PtIFG_2295_2	<nnxnp>	nn	nn	nn	nn	pn	pn	nn	pn	nn	nn	nn	nn	nn	nn	--	pn	pn	pn	nn	nn	nn	pn	nn	nn	pn	nn	pn	pn	nn	nn	nn	nn	pn	pn	nn	nn	nn	nn	pn	pn	pn	pn	nn	nn	nn	nn	nn	pn
PtIFG_2323_A	<nnxnp>	nn	pn	nn	nn	pn	nn	pn	nn	pn	nn	pn	nn	nn	nn	nn	nn	--	pn	--	pn	nn	nn	nn	pn	pn	pn	pn	pn	pn	pn	pn	pn	pn	pn	pn	nn	pn	nn	nn	nn	pn	nn	nn	pn	nn	nn	pn	pn
PtIFG_2361_2	<lmxll>	ll	--	lm	lm	ll	ll	ll	lm	lm	lm	--	lm	lm	ll	lm	lm	ll	ll	lm	lm	ll	ll	ll	--	lm	lm	lm	ll	lm	lm	lm	lm	ll	ll	lm	ll	lm	ll	ll	lm	lm	ll	lm	lm	ll	lm	lm	ll
PtIFG_2393_1	<efxeg>	ge	--	ee	ge	ee	ef	gf	ge	gf	ef	--	ef	ee	ge	ee	ge	gf	ee	ge	gf	ee	ee	ge	ee	ef	gf	gf	ef	ge	ge	gf	ge	ge	gf	ee	ge	ge	gf	gf	ef	ee	ef	ee	gf	ee	ge	ee	ef
PtIFG_2441_1	<nnxnp>	nn	nn	np	nn	np	np	nn	nn	nn	nn	nn	np	np	nn	np	np	nn	np	nn	nn	np	np	nn	np	np	nn	nn	np	nn	nn	nn	nn	nn	nn	np	nn	nn	nn	nn	np	np	np	np	nn	np	nn	np	np
PtIFG_2479_1	<efxeg>	ee	gf	ge	ef	ge	ef	gf	ge	gf	ee	gf	ef	ef	ee	ef	ef	ee	ge	ge	ge	ef	ef	ee	gf	ee	gf	gf	gf	gf	ge	gf	ef	gf	gf	ge	ee	ge	ee	ee	ef	ee	ee	ef	ee	ef	ef	ge	ef
PtIFG_2538_5	<nnxnp>	--	nn	nn	nn	pn	pn	--	pn	pn	pn	nn	pn	nn	nn	nn	pn	nn	--	nn	nn	pn	nn	--	nn	nn	pn	pn	pn	nn	nn	pn	pn	pn	pn	nn	pn	nn	pn	nn	pn	pn	pn	pn	nn	nn	pn	pn	nn
PtIFG_2538_B	<efxeg>	fg	fg	ee	fg	ef	ef	--	ef	ee	ee	fg	ee	fg	ef	ef	ee	ef	--	ee	ee	ee	ee	--	ef	ef	eg	eg	ee	fg	eg	ef	eg	fg	ee	ef	ee	fg	fg	eg	ef	eg	ee	ef	eg	ef	ef	fg	fg
PtIFG_2564_B	<nnxnp>	nn	nn	nn	nn	np	nn	nn	nn	nn	np	nn	nn	np	np	np	np	np	nn	np	np	np	nn	nn	nn	np	nn	np	nn	nn	np	np	nn	nn	nn	nn	nn	np	np	np	nn	np	np	nn	nn	nn	np	np	np
PtIFG_2568_A	<lmxll>	ll	ml	ll	ml	ll	ml	ml	ll	ll	ml	ll	ll	ll	ml	ml	ll	ll	ll	ll	ll	ll	ml	ml	ml	ml	ll	ml	ml	ml	--	ml	ml	ll	ml	ml	ml	--	ml	ml	ml	ml	ml	ll	ll	ll	ml	ml	ml
PtIFG_2574_2	<efxeg>	eg	--	eg	--	--	ef	eg	ee	fg	eg	eg	fg	fg	fg	eg	ef	fg	ef	eg	ef	eg	ee	--	eg	ee	fg	--	--	fg	eg	--	fg	ee	ee	eg	eg	fg	fg	ee	ef	ee	ee	eg	eg	fg	eg	fg	ee
PtIFG_2588_1	<efxeg>	eg	--	ef	ee	ef	gf	gf	ef	eg	eg	--	gf	gf	eg	eg	ee	ee	ef	ee	eg	ee	eg	ef	--	ef	gf	eg	ee	gf	eg	eg	gf	gf	gf	ee	ee	gf	ee	ef	eg	ef	ef	ef	ee	gf	ee	gf	eg
PtIFG_2615_1	<efxeg>	fg	ge	ge	fe	fg	ee	fe	ge	fg	fe	ee	ee	ee	ee	fe	ge	--	fe	ge	ge	fg	ge	ee	ge	fg	ge	fg	ee	ee	fe	ee	fg	ge	fg	fg	fe	ee	ge	ee	ee	fg	ee	ee	ee	fe	fg	fe	fe
PtIFG_2697_A	<efxeg>	ge	fe	fe	fg	ee	ee	--	ge	ee	fe	fg	ee	fg	--	ee	fg	fe	--	fg	fe	ge	fe	--	fe	ge	ee	fe	fe	fg	ge	ee	fe	ge	fe	ee	ge	fg	fg	ge	ee	ge	fg	fg	ge	ge	ee	fe	ee
PtIFG_2718_1	<nnxnp>	pn	--	pn	nn	pn	pn	nn	pn	nn	nn	--	nn	pn	pn	nn	pn	nn	nn	nn	nn	pn	pn	nn	--	pn	nn	--	pn	nn	nn	nn	nn	nn	pn	nn	nn	pn	pn	nn	pn	pn	pn	nn	pn	nn	pn	pn	pn
PtIFG_2718_2	<nnxnp>	nn	--	--	pn	pn	nn	pn	nn	nn	nn	--	nn	nn	nn	nn	pn	nn	pn	nn	nn	nn	pn	pn	pn	nn	pn	--	pn	pn	nn	pn	nn	pn	pn	pn	pn	nn	nn	nn	pn	nn	pn	pn	pn	pn	nn	nn	pn
PtIFG_2718_3	<hkxhk>	hh	--	--	hk	kk	--	hk	kk	hh	hh	--	hk	hh	hh	--	hh	hk	kk	hk	--	--	hh	kk	kk	kk	hk	hh	hk	kk	--	--	hk	--	hk	hk	hh	hh	hk	kk	hh	kk	hk	kk	kk	hk	hk	hk	hh
PtIFG_2723_1	<lmxll>	ml	ll	ll	ml	ll	ll	ll	ll	ll	ml	ml	ll	ml	ml	ll	ml	ml	ll	ml	ml	ll	ml	ml	ll	ml	ll	ml	ll	ml	--	ml	ml	ml	ml	ll	ml	--	ml	ll	ml	ml	ml	ll	ll	ll	ml	ll	ml
PtIFG_2738_B	<lmxll>	lm	lm	ll	lm	ll	ll	lm	lm	lm	ll	lm	lm	lm	ll	lm	lm	lm	lm	ll	lm	lm	ll	ll	ll	ll	ll	lm	lm	lm	--	ll	lm	ll	ll	ll	ll	lm	ll	ll	ll	ll	ll	lm	lm	ll	lm	lm	ll
PtIFG_2745_1	<lmxll>	--	ll	ll	ml	ll	ml	ll	ll	ml	ll	ll	ll	ml	ml	ml	ml	ml	ll	ll	ll	ml	ml	ml	ll	ll	ll	ml	ml	ll	ml	ll	ll	ll	ll	ml	ll	ml	ml	ll	ml	ll	ml	ll	ll	ll	ml	ll	ml
PtIFG_2782_2	<nnxnp>	nn	np	np	nn	np	nn	nn	np	np	nn	np	nn	np	np	np	np	nn	nn	np	nn	nn	np	nn	np	np	np	np	nn	nn	--	nn	np	nn	nn	nn	np	np	np	np	np	nn	nn	np	np	np	np	np	np
PtIFG_2782_31	<abxcd>	bd	bd	bc	bc	ad	ac	ad	ad	ac	bd	ac	ac	bc	ad	bd	ac	ad	ad	bc	bc	ac	bd	bd	bc	ac	ac	ad	bc	bd	--	ac	bd	ad	bd	bd	ad	bd	ad	bd	bc	ad	ad	ac	ad	ad	ac	ac	bc
PtIFG_2802_3	<lmxll>	ll	ll	ll	ml	ll	ml	ml	ml	ll	ml	ml	ll	ml	ll	ml	ml	ll	ml	ll	ll	ml	ml	ml	ll	ml	ml	ml	ll	ll	--	ml	ll	ml	ml	ml	ll	ll	ll	ml	ml	ll	ll	ml	ml	ll	ml	ml	ll
PtIFG_2885_1	<abxcd>	ac	ac	bd	ac	ad	bd	bd	ad	bd	bc	ac	bd	ac	ad	bd	bd	ad	ac	bd	ad	bd	bd	bd	ad	ad	bc	bd	bc	ac	bc	ad	bc	ac	bc	ad	bd	ac	ac	bc	bd	bc	bd	ad	bc	ad	ad	ac	ad
PtIFG_2899_A	<hkxhk>	hk	--	hk	hh	hh	kk	hh	hk	kk	hk	--	kk	hh	kk	hk	hk	--	hk	--	kk	hh	hh	kk	hk	hk	--	hk	kk	hh	hh	kk	hh	hk	hk	hh	hk	kk	kk	hh	hk	kk	kk	kk	hk	hk	hk	hk	kk
PtIFG_2931_A	<abxcd>	ad	--	ad	ca	ad	db	cb	ca	cb	db	--	db	ad	ca	ad	ca	cb	--	ca	ca	ad	ad	--	ad	db	cb	cb	db	ca	ca	cb	ca	ca	cb	ad	ca	ca	cb	cb	db	ad	db	ad	cb	ad	ca	ad	db
PtIFG_2933_12	<abxcd>	ac	bd	bc	bc	ad	bc	bc	bc	ac	ad	ac	bc	bd	bc	ad	ac	--	bc	bd	ac	bc	bd	bc	ad	bc	bd	ad	bd	bc	bc	ad	bc	bd	ac	bc	bd	ad	ad	bd	ad	bc	bd	ad	ac	ad	ad	ad	ad
PtIFG_2957_A	<nnxnp>	np	nn	nn	np	np	nn	np	np	np	np	np	np	np	np	nn	nn	np	np	nn	np	nn	nn	nn	np	np	nn	np	np	nn	np	nn	nn	nn	np	nn	np	nn	nn	nn	nn	np	nn	nn	nn	nn	np	nn	nn
PtIFG_2963_1	<lmxll>	ml	ml	ll	ll	ml	--	--	ml	ll	ml	ml	ml	ll	ll	ml	ll	ml	ml	ll	ml	ml	ll	ml	ll	ml	ll	ml	ll	ml	ml	ll	ml	ll	ml	ml	ll	ll	ll	ml	ll	ll	ml	ll	ll	ml	ml	ml	--
PtIFG_2963_3	<lmxll>	ll	ll	ll	ll	ll	--	ml	--	ml	--	ml	ll	ml	ll	ml	ll	--	ml	--	ml	ll	ml	ll	ll	ml	--	ml	ll	ml	ll	ll	--	ml	--	--	ll	ml	ll	ml	ml	ml	ml	ml	ml	ml	ml	ll	ml
PtIFG_2969_1	<nnxnp>	nn	nn	nn	np	np	nn	nn	nn	np	np	np	np	np	np	nn	nn	np	np	nn	nn	nn	nn	np	nn	nn	nn	nn	np	np	np	np	nn	np	np	nn	np	nn	nn	nn	np	nn	np	np	np	nn	nn	np	np
PtIFG_2986_A	<lmxll>	ll	ll	ml	ml	ml	ll	--	ml	ml	ml	ml	ll	ml	ml	ll	ml	ml	--	ml	ml	ll	ll	--	ll	ll	ml	ml	ll	ml	ml	ml	ml	ll	ll	ll	ml	ml	ml	ll	ml	ll	ll	ml	ll	ml	ll	ml	ll
PtIFG_2986_B	<lmxll>	--	lm	lm	ll	lm	lm	--	lm	ll	--	lm	lm	--	lm	--	lm	--	--	--	--	ll	lm	--	lm	ll	--	ll	lm	lm	ll	lm	--	lm	--	--	ll	lm	lm	lm	lm	ll	lm	lm	lm	ll	ll	ll	ll
PtIFG_2988_21	<abxcd>	bd	bc	bc	ac	bd	ad	bc	ad	ac	bc	bd	ac	ad	ad	bc	ad	bc	ac	bc	bc	ad	ad	ac	bd	bd	bc	bd	ad	bc	bc	bc	ac	ac	bd	ac	bc	ad	ad	bc	ad	ad	ad	bc	ad	bc	ad	bd	ad
PtIFG_3006_1	<lmxll>	lm	ll	lm	lm	lm	ll	lm	lm	lm	lm	lm	ll	lm	ll	ll	ll	ll	ll	lm	lm	ll	ll	ll	ll	ll	lm	lm	ll	ll	lm	lm	lm	ll	ll	ll	ll	ll	lm	lm	ll	ll	ll	lm	ll	lm	ll	lm	ll
PtIFG_3008_1	<lmxll>	lm	ll	lm	ll	lm	ll	ll	ll	ll	lm	lm	ll	lm	lm	ll	ll	ll	lm	lm	lm	lm	ll	ll	ll	ll	lm	ll	ll	ll	lm	lm	ll	ll	ll	ll	ll	ll	ll	lm	lm	ll	ll	lm	lm	lm	lm	ll	lm
PtIFG_3012_2	<efxeg>	ee	fg	ef	ef	eg	ee	fg	ef	eg	eg	fg	eg	eg	ee	ef	eg	ef	ee	eg	eg	fg	eg	eg	fg	fg	fg	eg	fg	eg	--	eg	eg	ee	ee	fg	ef	--	ee	eg	eg	ee	ef	fg	fg	fg	ee	ef	eg
PtIFG_3012_3	<abxcd>	--	bd	ac	bc	bc	ac	bc	bc	ac	ad	bd	ac	bd	bc	ac	ac	bc	bd	ac	bd	ac	ac	ac	bd	bc	ad	ac	ad	bd	--	bc	ad	bd	ad	bc	ac	--	bd	ac	ac	ad	ac	bd	ad	bc	bc	bd	bc
PtIFG_459_1	<lmxll>	ll	ml	ll	ml	ml	ll	ml	ml	ml	ll	ll	ll	ll	ll	ll	ml	ll	ll	ll	ll	ll	ml	ll	ml	ml	ml	ml	ml	ml	ll	ll	ml	ll	ml	ll	ll	ll	ll	ll	ml	ll	ll	ll	ll	ll	ll	ml	ll
PtIFG_503_A	<nnxnp>	np	np	np	nn	np	np	nn	nn	np	np	nn	nn	np	np	nn	np	np	nn	nn	nn	nn	np	nn	np	np	np	np	nn	nn	np	nn	nn	np	nn	np	nn	nn	nn	np	np	nn	nn	np	nn	nn	nn	np	np
PtIFG_606_1	<nnxnp>	nn	np	nn	np	np	np	np	np	np	np	nn	nn	np	np	np	nn	np	np	np	np	np	nn	np	nn	np	np	np	np	nn	np	np	np	np	nn	np	nn	nn	np	np	np	nn	nn	nn	nn	np	--	np	nn
PtIFG_616	<nnxnp>	nn	pn	pn	nn	pn	pn	pn	pn	pn	pn	nn	pn	nn	pn	nn	nn	nn	nn	nn	nn	pn	nn	pn	nn	nn	pn	pn	pn	nn	--	pn	pn	pn	pn	nn	pn	--	pn	nn	pn	pn	pn	pn	nn	nn	pn	pn	nn
PtIFG_653_2	<abxcd>	cb	da	ca	ca	db	cb	da	ca	db	db	da	db	db	cb	ca	db	ca	cb	db	db	da	db	db	da	da	da	db	da	db	da	db	db	cb	cb	da	ca	ca	cb	ca	db	--	ca	da	da	da	cb	ca	db
PtIFG_653_3	<nnxnp>	pn	nn	nn	pn	nn	nn	nn	pn	pn	pn	pn	nn	pn	pn	nn	pn	pn	pn	nn	nn	pn	pn	pn	nn	pn	pn	nn	pn	nn	pn	pn	pn	pn	pn	nn	nn	nn	pn	pn	pn	nn	pn	pn	pn	pn	pn	pn	pn
PtIFG_658_A	<lmxll>	ll	ll	ml	ll	ll	ml	ml	ll	ml	ml	ml	ml	ll	ll	ll	ll	ml	ml	ll	ll	ll	ll	ll	ll	ll	ml	ml	ll	ll	ll	ml	ll	ml	ml	ll	ll	ll	ml	ml	ll	ll	ml	ml	ml	ll	ll	ll	ml
PtIFG_66_1	<lmxll>	ml	ll	ml	ml	ml	ll	ml	ml	ml	ml	ml	ll	ml	ll	ll	ll	ml	ll	ml	ml	ll	ll	ll	ll	ll	ml	ml	ll	ll	ml	ml	ml	ll	ll	ll	ll	ll	ml	ll	ll	ll	ll	ml	ll	ml	ll	ml	ll
PtIFG_669	<efxeg>	fg	ef	fg	eg	ee	fg	ee	eg	ee	fg	ef	eg	ef	ef	fg	--	ef	ef	fg	ee	fg	ee	fg	ee	ef	eg	ee	ee	ee	ef	ee	ee	ee	ee	ef	fg	ef	fg	ef	ee	ef	fg	eg	ef	ee	eg	ee	ef
PtIFG_719_3	<lmxll>	ll	ll	ml	ml	ll	ll	ll	ll	ml	ll	ll	ll	ml	ml	ll	ml	ll	ll	ml	ll	ll	ml	ll	ml	ll	ml	ll	ml	ll	--	ml	ll	ml	ll	ll	ml	ml	ml	ll	ml	ml	ll	ml	ml	ll	ll	ll	ll
PtIFG_719_A	<abxcd>	ac	bd	ad	bc	ad	bc	bd	bc	bd	ac	ac	bd	ac	ac	bd	bc	bc	ac	ad	ac	ad	bc	bd	bc	bd	ad	bc	bd	bd	--	ad	bc	bd	bc	bd	bc	bc	bd	ad	ad	bc	bc	ad	ad	ad	ac	bd	ad
PtIFG_851_1	<nnxnp>	pn	pn	pn	pn	pn	pn	nn	--	nn	--	nn	nn	pn	pn	nn	nn	--	pn	--	nn	pn	pn	nn	pn	pn	--	pn	pn	nn	--	nn	pn	pn	--	pn	nn	--	pn	nn	nn	pn	pn	pn	nn	pn	nn	pn	nn
PtIFG_975_3	<lmxll>	ll	ml	ll	ml	ll	ll	ll	ll	ml	ml	ll	ml	ll	ll	ml	ml	ml	ll	ml	ml	ml	ll	ll	ll	ll	ll	ll	ml	ml	ll	ml	ll	ml	ll	ml	ml	ll	ll	ll	ml	ll	ll	ll	ml	ll	ml	ml	ml
PtIFG_975_4	<lmxll>	ll	ml	ml	ll	ml	ll	ml	ml	ml	ll	ll	ll	ll	ml	ll	ml	ml	ll	ll	ll	ll	ml	ll	ll	ml	ml	ml	ll	ml	ll	ml	ml	ll	ml	ml	ll	ll	ll	ml	ml	ml	ml	ml	ml	ll	ll	ll	--
PtIPST_pLP2	<lmxll>	ll	ll	ll	lm	lm	ll	lm	lm	ll	lm	ll	lm	ll	lm	ll	lm	--	lm	ll	ll	ll	lm	ll	lm	ll	ll	ll	lm	ll	ll	ll	lm	lm	--	--	ll	ll	lm	ll	lm	ll	lm	ll	lm	ll	ll	lm	lm
PtLP15	<abxcd>	db	ca	da	ca	--	ca	ca	ca	ca	cb	db	da	ca	cb	--	da	ca	cb	cb	cb	ca	--	--	--	cb	cb	da	db	db	cb	cb	ca	ca	--	ca	--	db	cb	cb	cb	da	da	da	db	db	ca	--	ca
PtLP3-1	<efxeg>	ee	gf	ee	ee	ge	gf	ee	ee	ge	ee	ge	fe	ee	gf	fe	gf	fe	gf	ee	ge	gf	--	--	--	gf	ge	ge	fe	fe	ge	ge	ee	fe	--	gf	--	gf	ge	ee	gf	fe	fe	ge	fe	ee	fe	--	gf
PtMTU_lpPAL	<nnxnp>	nn	nn	pn	pn	--	pn	pn	pn	nn	nn	nn	pn	nn	nn	nn	pn	nn	pn	nn	nn	--	--	pn	nn	--	nn	pn	nn	pn	nn	nn	--	pn	pn	nn	pn	pn	pn	pn	pn	nn	nn	pn	--	pn	nn	nn	--
PtNCS_1CA4G	<lmxll>	ll	lm	ll	lm	ll	lm	lm	ll	lm	ll	ll	lm	ll	ll	ll	ll	--	lm	ll	ll	ll	ll	lm	lm	lm	ll	lm	lm	lm	ll	ll	lm	lm	lm	lm	lm	lm	lm	ll	ll	lm	ll	lm	lm	ll	ll	lm	ll
PtNCS_3H6z5_A	<abxcd>	ad	bd	ac	bd	ad	ad	ad	bc	bc	ad	bc	ad	bd	bd	ac	ac	ad	bc	bd	bd	ad	bc	ad	bc	bd	bd	ac	ac	ac	ad	ad	bd	bc	bd	ac	bc	ad	ad	bd	ac	ac	ac	bc	ad	bc	ad	ad	ad
PtNCS_p9myb1_21	<lmxll>	ll	ll	lm	lm	ll	ll	ll	lm	lm	lm	lm	ll	ll	ll	lm	lm	ll	ll	lm	lm	ll	lm	ll	ll	lm	lm	lm	ll	ll	--	lm	lm	ll	ll	ll	lm	lm	ll	ll	lm	lm	lm	ll	lm	ll	lm	lm	ll
PtNCS_PtaAGP6	<abxcd>	da	ca	ca	ca	--	da	cb	db	cb	db	db	da	db	ca	cb	da	cb	cb	ca	cb	--	--	da	da	--	cb	ca	da	cb	ca	ca	ca	db	db	da	ca	db	ca	db	db	db	db	db	cb	db	db	ca	db
PtNCS_ptCadA	<lmxll>	ll	ll	lm	lm	lm	ll	lm	ll	ll	ll	ll	ll	ll	ll	ll	lm	ll	lm	ll	ll	lm	lm	ll	lm	lm	ll	ll	ll	lm	--	ll	lm	ll	lm	lm	ll	ll	ll	lm	lm	ll	ll	ll	lm	ll	ll	lm	ll
PtRIP_0022	<abxcd>	--	--	--	--	--	--	da	--	--	cb	db	--	--	--	--	--	--	--	--	--	--	--	--	da	--	--	--	--	--	--	--	--	--	ca	--	--	--	--	--	--	--	--	--	--	--	cb	--	--
PtRIP_0032	<nnxnp>	--	--	--	--	--	--	nn	--	--	pn	pn	--	--	--	--	--	--	--	--	--	--	--	--	nn	--	--	--	--	--	--	--	--	--	np	--	--	--	--	--	--	--	--	--	--	--	nn	--	--
PtRIP_0064	<nnxnp>	--	--	--	--	--	--	pn	--	--	nn	pn	--	--	--	--	--	--	--	--	--	--	--	--	nn	--	--	--	--	--	--	--	--	--	pn	--	--	--	--	--	--	--	--	--	--	--	pn	--	--
PtRIP_0065	<efxeg>	--	--	--	--	--	--	fe	--	--	fg	ge	--	--	--	--	--	--	--	--	--	--	--	--	ee	--	--	--	--	--	--	--	--	--	fg	--	--	--	--	--	--	--	--	--	--	--	ee	--	--
PtRIP_0066	<nnxnp>	--	--	--	--	--	--	nn	--	--	nn	np	--	--	--	--	--	--	--	--	--	--	--	--	nn	--	--	--	--	--	--	--	--	--	pn	--	--	--	--	--	--	--	--	--	--	--	nn	--	--
PtRIP_0067	<efxeg>	--	--	--	--	--	--	gf	--	--	ee	eg	--	--	--	--	--	--	--	--	--	--	--	--	ee	--	--	--	--	--	--	--	--	--	ee	--	--	--	--	--	--	--	--	--	--	--	ee	--	--
PtRIP_0079	<efxeg>	--	--	--	--	--	--	ef	--	--	eg	eg	--	--	--	--	--	--	--	--	--	--	--	--	fg	--	--	--	--	--	--	--	--	--	eg	--	--	--	--	--	--	--	--	--	--	--	eg	--	--
PtRIP_0103	<abxcd>	--	--	--	--	--	--	db	--	--	ac	ad	--	--	--	--	--	--	--	--	--	--	--	--	db	--	--	--	--	--	--	--	--	--	cb	--	--	--	--	--	--	--	--	--	--	--	ac	--	--
PtRIP_0117	<abxcd>	--	--	--	--	--	--	ad	--	--	ad	db	--	--	--	--	--	--	--	--	--	--	--	--	ad	--	--	--	--	--	--	--	--	--	cb	--	--	--	--	--	--	--	--	--	--	--	cb	--	--
PtRIP_0126	<efxeg>	--	--	--	--	--	--	gf	--	--	gf	fe	--	--	--	--	--	--	--	--	--	--	--	--	fe	--	--	--	--	--	--	--	--	--	fe	--	--	--	--	--	--	--	--	--	--	--	ee	--	--
PtRIP_0134	<lmxll>	--	--	--	--	--	--	ml	--	--	ll	ml	--	--	--	--	--	--	--	--	--	--	--	--	ml	--	--	--	--	--	--	--	--	--	ll	--	--	--	--	--	--	--	--	--	--	--	ll	--	--
PtRIP_0135	<abxcd>	--	--	--	--	--	--	db	--	--	db	ad	--	--	--	--	--	--	--	--	--	--	--	--	cb	--	--	--	--	--	--	--	--	--	db	--	--	--	--	--	--	--	--	--	--	--	ad	--	--
PtRIP_0158	<nnxnp>	--	--	--	--	--	--	nn	--	--	pn	nn	--	--	--	--	--	--	--	--	--	--	--	--	pn	--	--	--	--	--	--	--	--	--	nn	--	--	--	--	--	--	--	--	--	--	--	nn	--	--
PtRIP_0165	<efxeg>	--	--	--	--	--	--	ef	--	--	fg	eg	--	--	--	--	--	--	--	--	--	--	--	--	ef	--	--	--	--	--	--	--	--	--	fg	--	--	--	--	--	--	--	--	--	--	--	ee	--	--
PtRIP_0171	<efxeg>	--	--	--	--	--	--	ee	--	--	gf	ef	--	--	--	--	--	--	--	--	--	--	--	--	eg	--	--	--	--	--	--	--	--	--	ee	--	--	--	--	--	--	--	--	--	--	--	ef	--	--
PtRIP_0211	<lmxll>	--	--	--	--	--	--	ml	--	--	ll	ll	--	--	--	--	--	--	--	--	--	--	--	--	ll	--	--	--	--	--	--	--	--	--	ll	--	--	--	--	--	--	--	--	--	--	--	ml	--	--
PtRIP_0287	<efxeg>	--	--	--	--	--	--	fg	--	--	fg	ee	--	--	--	--	--	--	--	--	--	--	--	--	eg	--	--	--	--	--	--	--	--	--	fe	--	--	--	--	--	--	--	--	--	--	--	fe	--	--
PtRIP_0305	<hkxhk>	--	--	--	--	--	--	hh	--	--	kk	hh	--	--	--	--	--	--	--	--	--	--	--	--	hk	--	--	--	--	--	--	--	--	--	hh	--	--	--	--	--	--	--	--	--	--	--	hk	--	--
PtRIP_0367	<efxeg>	--	--	--	--	--	--	gf	--	--	gf	gf	--	--	--	--	--	--	--	--	--	--	--	--	ee	--	--	--	--	--	--	--	--	--	eg	--	--	--	--	--	--	--	--	--	--	--	ef	--	--
PtRIP_0376	<abxcd>	--	--	--	--	--	--	cb	--	--	ac	ad	--	--	--	--	--	--	--	--	--	--	--	--	ad	--	--	--	--	--	--	--	--	--	db	--	--	--	--	--	--	--	--	--	--	--	ac	--	--
PtRIP_0388	<efxeg>	--	--	--	--	--	--	eg	--	--	fg	fg	--	--	--	--	--	--	--	--	--	--	--	--	eg	--	--	--	--	--	--	--	--	--	ee	--	--	--	--	--	--	--	--	--	--	--	fg	--	--
PtRIP_0496	<lmxll>	--	--	--	--	--	--	ml	--	--	ml	ml	--	--	--	--	--	--	--	--	--	--	--	--	ll	--	--	--	--	--	--	--	--	--	ml	--	--	--	--	--	--	--	--	--	--	--	ml	--	--
PtRIP_0508	<nnxnp>	--	--	--	--	--	--	nn	--	--	nn	np	--	--	--	--	--	--	--	--	--	--	--	--	nn	--	--	--	--	--	--	--	--	--	--	--	--	--	--	--	--	--	--	--	--	--	nn	--	--
PtRIP_0560	<nnxnp>	--	--	--	--	--	--	np	--	--	nn	nn	--	--	--	--	--	--	--	--	--	--	--	--	pn	--	--	--	--	--	--	--	--	--	nn	--	--	--	--	--	--	--	--	--	--	--	nn	--	--
PtRIP_0567	<abxcd>	--	--	--	--	--	--	ac	--	--	ad	ac	--	--	--	--	--	--	--	--	--	--	--	--	cb	--	--	--	--	--	--	--	--	--	ac	--	--	--	--	--	--	--	--	--	--	--	ac	--	--
PtRIP_0609	<nnxnp>	--	--	--	--	--	--	np	--	--	nn	nn	--	--	--	--	--	--	--	--	--	--	--	--	nn	--	--	--	--	--	--	--	--	--	np	--	--	--	--	--	--	--	--	--	--	--	nn	--	--
PtRIP_0619	<nnxnp>	--	--	--	--	--	--	nn	--	--	pn	pn	--	--	--	--	--	--	--	--	--	--	--	--	pn	--	--	--	--	--	--	--	--	--	nn	--	--	--	--	--	--	--	--	--	--	--	pn	--	--
PtRIP_0627	<nnxnp>	--	--	--	--	--	--	nn	--	--	pn	nn	--	--	--	--	--	--	--	--	--	--	--	--	nn	--	--	--	--	--	--	--	--	--	pn	--	--	--	--	--	--	--	--	--	--	--	nn	--	--
PtRIP_0630	<lmxll>	--	--	--	--	--	--	lm	--	--	lm	lm	--	--	--	--	--	--	--	--	--	--	--	--	lm	--	--	--	--	--	--	--	--	--	lm	--	--	--	--	--	--	--	--	--	--	--	lm	--	--
PtRIP_0647	<abxcd>	--	--	--	--	--	--	db	--	--	db	ad	--	--	--	--	--	--	--	--	--	--	--	--	cb	--	--	--	--	--	--	--	--	--	db	--	--	--	--	--	--	--	--	--	--	--	ad	--	--
PtRIP_0649	<nnxnp>	--	--	--	--	--	--	nn	--	--	nn	pn	--	--	--	--	--	--	--	--	--	--	--	--	pn	--	--	--	--	--	--	--	--	--	pn	--	--	--	--	--	--	--	--	--	--	--	pn	--	--
PtRIP_0675	<abxcd>	--	--	--	--	--	--	ac	--	--	bc	ac	--	--	--	--	--	--	--	--	--	--	--	--	ac	--	--	--	--	--	--	--	--	--	bc	--	--	--	--	--	--	--	--	--	--	--	ac	--	--
PtRIP_0683	<lmxll>	--	--	--	--	--	--	ml	--	--	ll	ll	--	--	--	--	--	--	--	--	--	--	--	--	ml	--	--	--	--	--	--	--	--	--	ml	--	--	--	--	--	--	--	--	--	--	--	ml	--	--
PtRIP_0689	<lmxll>	--	--	--	--	--	--	ll	--	--	ll	ll	--	--	--	--	--	--	--	--	--	--	--	--	ll	--	--	--	--	--	--	--	--	--	lm	--	--	--	--	--	--	--	--	--	--	--	ll	--	--
PtRIP_0700	<abxcd>	--	--	--	--	--	--	ad	--	--	cb	ad	--	--	--	--	--	--	--	--	--	--	--	--	bd	--	--	--	--	--	--	--	--	--	cb	--	--	--	--	--	--	--	--	--	--	--	ac	--	--
PtRIP_0789	<efxeg>	--	--	--	--	--	--	ee	--	--	ef	ef	--	--	--	--	--	--	--	--	--	--	--	--	ee	--	--	--	--	--	--	--	--	--	ee	--	--	--	--	--	--	--	--	--	--	--	ef	--	--
PtRIP_0790	<abxcd>	--	--	--	--	--	--	cb	--	--	ca	da	--	--	--	--	--	--	--	--	--	--	--	--	cb	--	--	--	--	--	--	--	--	--	ca	--	--	--	--	--	--	--	--	--	--	--	cb	--	--
PtRIP_0814	<nnxnp>	--	--	--	--	--	--	np	--	--	nn	np	--	--	--	--	--	--	--	--	--	--	--	--	np	--	--	--	--	--	--	--	--	--	nn	--	--	--	--	--	--	--	--	--	--	--	np	--	--
PtRIP_0841	<lmxll>	--	--	--	--	--	--	ml	--	--	ll	ll	--	--	--	--	--	--	--	--	--	--	--	--	ml	--	--	--	--	--	--	--	--	--	ml	--	--	--	--	--	--	--	--	--	--	--	ml	--	--
PtRIP_0846	<efxeg>	--	--	--	--	--	--	fe	--	--	eg	ee	--	--	--	--	--	--	--	--	--	--	--	--	fe	--	--	--	--	--	--	--	--	--	fg	--	--	--	--	--	--	--	--	--	--	--	fg	--	--
PtRIP_0852	<abxcd>	--	--	--	--	--	--	bd	--	--	ac	ac	--	--	--	--	--	--	--	--	--	--	--	--	cb	--	--	--	--	--	--	--	--	--	cb	--	--	--	--	--	--	--	--	--	--	--	cb	--	--
PtRIP_0932	<nnxnp>	--	--	--	--	--	--	pn	--	--	nn	nn	--	--	--	--	--	--	--	--	--	--	--	--	nn	--	--	--	--	--	--	--	--	--	nn	--	--	--	--	--	--	--	--	--	--	--	nn	--	--
PtRIP_0941	<nnxnp>	--	--	--	--	--	--	pn	--	--	pn	nn	--	--	--	--	--	--	--	--	--	--	--	--	pn	--	--	--	--	--	--	--	--	--	nn	--	--	--	--	--	--	--	--	--	--	--	pn	--	--
PtRIP_0960	<abxcd>	--	--	--	--	--	--	ac	--	--	bc	bd	--	--	--	--	--	--	--	--	--	--	--	--	bd	--	--	--	--	--	--	--	--	--	ad	--	--	--	--	--	--	--	--	--	--	--	ac	--	--
PtRIP_0968	<abxcd>	--	--	--	--	--	--	db	--	--	db	cb	--	--	--	--	--	--	--	--	--	--	--	--	ad	--	--	--	--	--	--	--	--	--	ca	--	--	--	--	--	--	--	--	--	--	--	ad	--	--
PtRIP_0984	<nnxnp>	--	--	--	--	--	--	nn	--	--	nn	nn	--	--	--	--	--	--	--	--	--	--	--	--	pn	--	--	--	--	--	--	--	--	--	nn	--	--	--	--	--	--	--	--	--	--	--	pn	--	--
PtRIP_0990	<efxeg>	--	--	--	--	--	--	ef	--	--	ge	gf	--	--	--	--	--	--	--	--	--	--	--	--	ge	--	--	--	--	--	--	--	--	--	gf	--	--	--	--	--	--	--	--	--	--	--	ef	--	--
PtRIP_1027	<lmxll>	--	--	--	--	--	--	ml	--	--	ml	ml	--	--	--	--	--	--	--	--	--	--	--	--	ll	--	--	--	--	--	--	--	--	--	ll	--	--	--	--	--	--	--	--	--	--	--	ml	--	--
PtRIP_1035	<efxeg>	--	--	--	--	--	--	fg	--	--	ee	ge	--	--	--	--	--	--	--	--	--	--	--	--	fe	--	--	--	--	--	--	--	--	--	fg	--	--	--	--	--	--	--	--	--	--	--	ge	--	--
PtRIP_1036	<efxeg>	--	--	--	--	--	--	ge	--	--	ef	ef	--	--	--	--	--	--	--	--	--	--	--	--	ee	--	--	--	--	--	--	--	--	--	gf	--	--	--	--	--	--	--	--	--	--	--	ef	--	--
PtRIP_1040	<nnxnp>	--	--	--	--	--	--	nn	--	--	nn	np	--	--	--	--	--	--	--	--	--	--	--	--	nn	--	--	--	--	--	--	--	--	--	np	--	--	--	--	--	--	--	--	--	--	--	nn	--	--
PtRIP_1072	<lmxll>	--	--	--	--	--	--	ml	--	--	ll	ml	--	--	--	--	--	--	--	--	--	--	--	--	ll	--	--	--	--	--	--	--	--	--	ml	--	--	--	--	--	--	--	--	--	--	--	ll	--	--
PtRIP_1077	<abxcd>	--	--	--	--	--	--	bd	--	--	ad	ac	--	--	--	--	--	--	--	--	--	--	--	--	ac	--	--	--	--	--	--	--	--	--	cb	--	--	--	--	--	--	--	--	--	--	--	ad	--	--
PtRIP_9138	<nnxnp>	--	--	--	--	--	--	nn	--	--	nn	nn	--	--	--	--	--	--	--	--	--	--	--	--	nn	--	--	--	--	--	--	--	--	--	pn	--	--	--	--	--	--	--	--	--	--	--	pn	--	--
PtRIP_9315	<abxcd>	--	--	--	--	--	--	cb	--	--	cb	ad	--	--	--	--	--	--	--	--	--	--	--	--	ac	--	--	--	--	--	--	--	--	--	ac	--	--	--	--	--	--	--	--	--	--	--	ac	--	--
PtSIFG_0126	<nnxnp>	--	--	--	--	--	--	nn	--	--	pn	pn	--	--	--	--	--	--	--	--	--	--	--	--	pn	--	--	--	--	--	--	--	--	--	pn	--	--	--	--	--	--	--	--	--	--	--	pn	--	--
PtSIFG_0145	<efxeg>	--	--	--	--	--	--	gf	--	--	gf	gf	--	--	--	--	--	--	--	--	--	--	--	--	ee	--	--	--	--	--	--	--	--	--	eg	--	--	--	--	--	--	--	--	--	--	--	ef	--	--
PtSIFG_0167	<lmxll>	--	--	--	--	--	--	lm	--	--	ll	ll	--	--	--	--	--	--	--	--	--	--	--	--	lm	--	--	--	--	--	--	--	--	--	lm	--	--	--	--	--	--	--	--	--	--	--	ll	--	--
PtSIFG_0168	<lmxll>	--	--	--	--	--	--	ll	--	--	ml	ll	--	--	--	--	--	--	--	--	--	--	--	--	ml	--	--	--	--	--	--	--	--	--	ll	--	--	--	--	--	--	--	--	--	--	--	ll	--	--
PtSIFG_0174	<lmxll>	--	--	--	--	--	--	ll	--	--	ml	ml	--	--	--	--	--	--	--	--	--	--	--	--	ll	--	--	--	--	--	--	--	--	--	ml	--	--	--	--	--	--	--	--	--	--	--	--	--	--
PtSIFG_0203	<efxeg>	--	--	--	--	--	--	ef	--	--	ee	ee	--	--	--	--	--	--	--	--	--	--	--	--	ef	--	--	--	--	--	--	--	--	--	gf	--	--	--	--	--	--	--	--	--	--	--	ee	--	--
PtSIFG_0206	<efxeg>	--	--	--	--	--	--	eg	--	--	ee	eg	--	--	--	--	--	--	--	--	--	--	--	--	fe	--	--	--	--	--	--	--	--	--	eg	--	--	--	--	--	--	--	--	--	--	--	fg	--	--
PtSIFG_0219	<hkxhk>	--	--	--	--	--	--	hh	--	--	hk	hh	--	--	--	--	--	--	--	--	--	--	--	--	hh	--	--	--	--	--	--	--	--	--	hk	--	--	--	--	--	--	--	--	--	--	--	hh	--	--
PtSIFG_0237	<lmxll>	--	--	--	--	--	--	ll	--	--	lm	lm	--	--	--	--	--	--	--	--	--	--	--	--	ll	--	--	--	--	--	--	--	--	--	lm	--	--	--	--	--	--	--	--	--	--	--	lm	--	--
PtSIFG_0245	<hkxhk>	--	--	--	--	--	--	hk	--	--	hk	kk	--	--	--	--	--	--	--	--	--	--	--	--	hk	--	--	--	--	--	--	--	--	--	hk	--	--	--	--	--	--	--	--	--	--	--	hh	--	--
PtSIFG_0265	<nnxnp>	--	--	--	--	--	--	nn	--	--	np	nn	--	--	--	--	--	--	--	--	--	--	--	--	nn	--	--	--	--	--	--	--	--	--	nn	--	--	--	--	--	--	--	--	--	--	--	np	--	--
PtSIFG_0349	<nnxnp>	--	--	--	--	--	--	np	--	--	nn	np	--	--	--	--	--	--	--	--	--	--	--	--	np	--	--	--	--	--	--	--	--	--	np	--	--	--	--	--	--	--	--	--	--	--	np	--	--
PtSIFG_0408	<nnxnp>	--	--	--	--	--	--	np	--	--	np	np	--	--	--	--	--	--	--	--	--	--	--	--	np	--	--	--	--	--	--	--	--	--	nn	--	--	--	--	--	--	--	--	--	--	--	np	--	--
PtSIFG_0424	<lmxll>	--	--	--	--	--	--	ll	--	--	ll	ml	--	--	--	--	--	--	--	--	--	--	--	--	ll	--	--	--	--	--	--	--	--	--	ml	--	--	--	--	--	--	--	--	--	--	--	ml	--	--
PtSIFG_0440	<lmxll>	--	--	--	--	--	--	ml	--	--	ml	ll	--	--	--	--	--	--	--	--	--	--	--	--	ml	--	--	--	--	--	--	--	--	--	ml	--	--	--	--	--	--	--	--	--	--	--	ml	--	--
PtSIFG_0493	<lmxll>	--	--	--	--	--	--	ml	--	--	ml	ll	--	--	--	--	--	--	--	--	--	--	--	--	ll	--	--	--	--	--	--	--	--	--	ml	--	--	--	--	--	--	--	--	--	--	--	ll	--	--
PtSIFG_0551	<lmxll>	--	--	--	--	--	--	ml	--	--	ll	ml	--	--	--	--	--	--	--	--	--	--	--	--	ml	--	--	--	--	--	--	--	--	--	ml	--	--	--	--	--	--	--	--	--	--	--	ml	--	--
PtSIFG_0561	<hkxhk>	--	--	--	--	--	--	kk	--	--	kk	kk	--	--	--	--	--	--	--	--	--	--	--	--	kk	--	--	--	--	--	--	--	--	--	hh	--	--	--	--	--	--	--	--	--	--	--	hk	--	--
PtSIFG_0564	<efxeg>	--	--	--	--	--	--	ge	--	--	ee	ee	--	--	--	--	--	--	--	--	--	--	--	--	gf	--	--	--	--	--	--	--	--	--	ee	--	--	--	--	--	--	--	--	--	--	--	ee	--	--
PtSIFG_0566	<nnxnp>	--	--	--	--	--	--	pn	--	--	pn	nn	--	--	--	--	--	--	--	--	--	--	--	--	pn	--	--	--	--	--	--	--	--	--	pn	--	--	--	--	--	--	--	--	--	--	--	pn	--	--
PtSIFG_0592	<lmxll>	--	--	--	--	--	--	ll	--	--	ll	ll	--	--	--	--	--	--	--	--	--	--	--	--	lm	--	--	--	--	--	--	--	--	--	ll	--	--	--	--	--	--	--	--	--	--	--	ll	--	--
PtSIFG_0594	<hkxhk>	--	--	--	--	--	--	kk	--	--	kk	hk	--	--	--	--	--	--	--	--	--	--	--	--	hk	--	--	--	--	--	--	--	--	--	hk	--	--	--	--	--	--	--	--	--	--	--	hh	--	--
PtSIFG_0625	<nnxnp>	--	--	--	--	--	--	nn	--	--	nn	np	--	--	--	--	--	--	--	--	--	--	--	--	np	--	--	--	--	--	--	--	--	--	np	--	--	--	--	--	--	--	--	--	--	--	nn	--	--
PtSIFG_0629	<nnxnp>	--	--	--	--	--	--	np	--	--	nn	np	--	--	--	--	--	--	--	--	--	--	--	--	np	--	--	--	--	--	--	--	--	--	np	--	--	--	--	--	--	--	--	--	--	--	nn	--	--
PtSIFG_0635	<lmxll>	--	--	--	--	--	--	lm	--	--	ll	lm	--	--	--	--	--	--	--	--	--	--	--	--	ll	--	--	--	--	--	--	--	--	--	lm	--	--	--	--	--	--	--	--	--	--	--	lm	--	--
PtSIFG_0640	<abxcd>	--	--	--	--	--	--	ac	--	--	ac	ad	--	--	--	--	--	--	--	--	--	--	--	--	ad	--	--	--	--	--	--	--	--	--	ad	--	--	--	--	--	--	--	--	--	--	--	cb	--	--
PtSIFG_0652	<lmxll>	--	--	--	--	--	--	ml	--	--	ll	ll	--	--	--	--	--	--	--	--	--	--	--	--	ml	--	--	--	--	--	--	--	--	--	ml	--	--	--	--	--	--	--	--	--	--	--	ll	--	--
PtSIFG_0715	<hkxhk>	--	--	--	--	--	--	hk	--	--	kk	hh	--	--	--	--	--	--	--	--	--	--	--	--	hk	--	--	--	--	--	--	--	--	--	hh	--	--	--	--	--	--	--	--	--	--	--	hh	--	--
PtSIFG_0740	<abxcd>	--	--	--	--	--	--	ca	--	--	ca	da	--	--	--	--	--	--	--	--	--	--	--	--	da	--	--	--	--	--	--	--	--	--	da	--	--	--	--	--	--	--	--	--	--	--	db	--	--
PtSIFG_0745	<efxeg>	--	--	--	--	--	--	eg	--	--	ef	eg	--	--	--	--	--	--	--	--	--	--	--	--	eg	--	--	--	--	--	--	--	--	--	eg	--	--	--	--	--	--	--	--	--	--	--	eg	--	--
PtSIFG_1005	<nnxnp>	--	--	--	--	--	--	nn	--	--	np	np	--	--	--	--	--	--	--	--	--	--	--	--	nn	--	--	--	--	--	--	--	--	--	np	--	--	--	--	--	--	--	--	--	--	--	np	--	--
PtSIFG_1018	<efxeg>	--	--	--	--	--	--	fg	--	--	ee	ee	--	--	--	--	--	--	--	--	--	--	--	--	fg	--	--	--	--	--	--	--	--	--	ee	--	--	--	--	--	--	--	--	--	--	--	ee	--	--
PtSIFG_1055	<lmxll>	--	--	--	--	--	--	ll	--	--	ll	ll	--	--	--	--	--	--	--	--	--	--	--	--	ml	--	--	--	--	--	--	--	--	--	ll	--	--	--	--	--	--	--	--	--	--	--	ll	--	--
PtSIFG_1065	<hkxhk>	--	--	--	--	--	--	kk	--	--	hk	hk	--	--	--	--	--	--	--	--	--	--	--	--	kk	--	--	--	--	--	--	--	--	--	hh	--	--	--	--	--	--	--	--	--	--	--	hh	--	--
PtSIFG_1190	<hkxhk>	--	--	--	--	--	--	hh	--	--	hk	hk	--	--	--	--	--	--	--	--	--	--	--	--	hh	--	--	--	--	--	--	--	--	--	hk	--	--	--	--	--	--	--	--	--	--	--	hk	--	--
PtSIFG_1207	<efxeg>	--	--	--	--	--	--	ee	--	--	eg	fg	--	--	--	--	--	--	--	--	--	--	--	--	ef	--	--	--	--	--	--	--	--	--	eg	--	--	--	--	--	--	--	--	--	--	--	ef	--	--
PtSIFG_1260	<nnxnp>	--	--	--	--	--	--	nn	--	--	np	np	--	--	--	--	--	--	--	--	--	--	--	--	np	--	--	--	--	--	--	--	--	--	np	--	--	--	--	--	--	--	--	--	--	--	np	--	--
PtSIFG_1325	<efxeg>	--	--	--	--	--	--	ee	--	--	ge	gf	--	--	--	--	--	--	--	--	--	--	--	--	fe	--	--	--	--	--	--	--	--	--	ge	--	--	--	--	--	--	--	--	--	--	--	fe	--	--
PtSIFG_4213	<hkxhk>	--	--	--	--	--	--	kk	--	--	hh	hh	--	--	--	--	--	--	--	--	--	--	--	--	hk	--	--	--	--	--	--	--	--	--	hk	--	--	--	--	--	--	--	--	--	--	--	hk	--	--
PtSIFG_4218	<lmxll>	--	--	--	--	--	--	ll	--	--	lm	ll	--	--	--	--	--	--	--	--	--	--	--	--	lm	--	--	--	--	--	--	--	--	--	lm	--	--	--	--	--	--	--	--	--	--	--	ll	--	--
PtSIFG_4222	<lmxll>	--	--	--	--	--	--	lm	--	--	ll	lm	--	--	--	--	--	--	--	--	--	--	--	--	lm	--	--	--	--	--	--	--	--	--	ll	--	--	--	--	--	--	--	--	--	--	--	lm	--	--
PtSIFG_4233	<nnxnp>	--	--	--	--	--	--	np	--	--	np	nn	--	--	--	--	--	--	--	--	--	--	--	--	np	--	--	--	--	--	--	--	--	--	nn	--	--	--	--	--	--	--	--	--	--	--	np	--	--
PtSIFG_4249	<nnxnp>	--	--	--	--	--	--	nn	--	--	np	nn	--	--	--	--	--	--	--	--	--	--	--	--	np	--	--	--	--	--	--	--	--	--	np	--	--	--	--	--	--	--	--	--	--	--	np	--	--
PtSIFG_4304	<lmxll>	--	--	--	--	--	--	ll	--	--	lm	lm	--	--	--	--	--	--	--	--	--	--	--	--	ll	--	--	--	--	--	--	--	--	--	lm	--	--	--	--	--	--	--	--	--	--	--	lm	--	--
PtSIFG_4315	<lmxll>	--	--	--	--	--	--	lm	--	--	ll	ll	--	--	--	--	--	--	--	--	--	--	--	--	ll	--	--	--	--	--	--	--	--	--	lm	--	--	--	--	--	--	--	--	--	--	--	lm	--	--
PtSIFG_4378	<efxeg>	--	--	--	--	--	--	ee	--	--	ee	ge	--	--	--	--	--	--	--	--	--	--	--	--	ge	--	--	--	--	--	--	--	--	--	ge	--	--	--	--	--	--	--	--	--	--	--	gf	--	--
PtSIFG_4394	<efxeg>	--	--	--	--	--	--	ee	--	--	ee	ef	--	--	--	--	--	--	--	--	--	--	--	--	eg	--	--	--	--	--	--	--	--	--	ee	--	--	--	--	--	--	--	--	--	--	--	ef	--	--
PtSIFG_4415	<lmxll>	--	--	--	--	--	--	ml	--	--	ml	ll	--	--	--	--	--	--	--	--	--	--	--	--	ll	--	--	--	--	--	--	--	--	--	ml	--	--	--	--	--	--	--	--	--	--	--	ml	--	--
PtSIFG_4446	<nnxnp>	--	--	--	--	--	--	nn	--	--	pn	nn	--	--	--	--	--	--	--	--	--	--	--	--	nn	--	--	--	--	--	--	--	--	--	pn	--	--	--	--	--	--	--	--	--	--	--	pn	--	--
PtSIFG_4447	<efxeg>	--	--	--	--	--	--	ge	--	--	ge	gf	--	--	--	--	--	--	--	--	--	--	--	--	ge	--	--	--	--	--	--	--	--	--	gf	--	--	--	--	--	--	--	--	--	--	--	ef	--	--
PtSIFG_4454	<efxeg>	--	--	--	--	--	--	fe	--	--	fg	ge	--	--	--	--	--	--	--	--	--	--	--	--	ee	--	--	--	--	--	--	--	--	--	fg	--	--	--	--	--	--	--	--	--	--	--	ee	--	--
PtSIFG_4502	<nnxnp>	--	--	--	--	--	--	np	--	--	np	nn	--	--	--	--	--	--	--	--	--	--	--	--	nn	--	--	--	--	--	--	--	--	--	np	--	--	--	--	--	--	--	--	--	--	--	nn	--	--
PtTX2091	<efxeg>	eg	--	eg	ef	--	ef	--	ef	eg	--	ee	fg	ee	eg	ef	ef	--	ee	eg	--	eg	fg	--	ef	eg	eg	ef	fg	fg	ee	ef	ef	fg	ef	ef	fg	--	fg	eg	ef	--	ef	eg	eg	--	--	--	--
PtTX2123	<lmxll>	ll	ll	lm	ll	lm	ll	--	ll	ll	ll	ll	ll	ll	ll	ll	lm	--	--	ll	ll	lm	lm	ll	lm	lm	ll	ll	ll	lm	lm	ll	lm	ll	ll	lm	ll	ll	ll	lm	lm	ll	ll	ll	lm	ll	ll	lm	ll
PtTX2146	<abxcd>	ad	bc	bc	ac	bc	bd	--	bc	ad	ad	ac	bd	bd	ad	--	ad	ac	bc	ac	bd	ac	ad	bc	--	bc	bd	ad	--	bc	ad	bd	bd	bd	bd	ac	ad	ad	ac	bc	--	bc	bd	bc	--	--	ac	bd	ad
PtTX2164	<efxeg>	fg	ee	ef	eg	ee	--	ee	eg	fg	eg	ef	eg	--	ee	fg	ee	fg	eg	fg	fg	fg	ee	fg	ef	ef	fg	ef	ee	--	fg	ef	ee	eg	ee	eg	ef	ef	ee	fg	ee	ee	ee	fg	ee	fg	ee	ef	--
PtTX2189	<efxeg>	ef	ee	fg	eg	eg	fg	eg	eg	fg	ef	ee	fg	ee	--	fg	fg	eg	ee	fg	ee	fg	fg	--	ee	eg	ef	fg	ef	ee	ef	ee	--	ee	ef	eg	fg	ee	--	fg	fg	ef	fg	ee	ef	eg	eg	ee	eg
PtTX3_lp3-1	<lmxll>	lm	--	ll	ll	lm	ll	lm	ll	lm	lm	lm	ll	ll	ll	lm	--	--	ll	ll	lm	ll	ll	ll	lm	ll	ll	ll	ll	ll	ll	ll	ll	ll	lm	ll	ll	lm	lm	ll	--	ll	ll	lm	lm	lm	lm	lm	--
PtTX3001	<nnxnp>	nn	nn	nn	np	np	nn	nn	nn	--	np	np	np	np	np	nn	nn	np	np	nn	nn	nn	nn	np	nn	nn	nn	nn	np	np	np	np	nn	np	np	nn	np	nn	nn	nn	nn	nn	np	np	np	nn	nn	np	np
PtTX3011	<nnxnp>	np	nn	np	np	nn	np	np	nn	np	nn	np	np	np	nn	np	nn	--	nn	np	nn	np	nn	np	np	np	nn	np	np	nn	np	np	nn	np	nn	nn	np	nn	np	np	np	np	nn	np	nn	nn	np	nn	nn
PtTX3019	<abxcd>	bc	bd	ac	ac	bd	ac	bd	ad	ac	bd	ac	bc	ac	bd	ac	ad	--	bd	bc	bd	ac	ad	bc	bd	ac	ad	ac	bc	bd	ac	ac	ad	bc	bd	bc	ad	ad	bc	bc	ac	ac	ad	bc	ad	ad	ac	ad	ad
PtTX3025	<efxeg>	fe	fe	eg	fg	fg	eg	eg	fg	eg	ee	fe	eg	fe	fg	eg	eg	--	fe	eg	fe	eg	eg	eg	fg	fg	ee	eg	ee	fe	ee	fg	ee	fe	ee	fg	eg	fe	fe	ee	eg	ee	eg	fg	ee	fg	fg	fe	fg
PtTX3032	<abxcd>	ac	--	ad	bc	ac	bc	bc	bc	bc	ac	ac	bd	ac	ac	bd	--	bc	ac	ad	ac	ad	bc	bd	bc	bc	--	--	bd	bd	ac	ad	bc	bd	--	bd	bc	bc	bd	ad	ad	--	bc	ad	ad	ad	ac	--	ad
PtTX3034	<efxeg>	fg	ee	ef	eg	ee	fg	ee	ee	ee	ef	eg	ee	eg	--	eg	--	--	eg	--	eg	ee	fg	ef	ef	fg	ee	ee	ef	fg	fg	--	ef	ef	ef	fg	ef	ee	ef	fg	ef	ef	ef	eg	eg	fg	--	ee	fg
PtTX3034	<efxeg>	fg	ee	ef	eg	ee	fg	ee	ee	ee	ef	eg	ee	eg	--	eg	--	--	eg	--	eg	ee	fg	ef	ef	fg	ee	ee	ef	fg	fg	--	ef	ef	ef	fg	ef	ee	ef	fg	ef	ef	ef	eg	eg	fg	--	ee	fg
PtTX3037	<abxcd>	ad	bd	--	bd	ad	bc	ad	bd	bc	ad	bd	bc	ad	bc	bd	ac	--	ad	bd	ad	ad	ad	bc	ac	ac	bd	bd	bc	ad	ad	bc	ad	bd	bd	ad	bd	bc	ac	--	ad	bc	bc	ad	ac	bc	--	ac	bc
PtTX3047	<efxeg>	eg	ef	--	--	eg	fg	ef	fg	ef	ef	ee	--	fg	ef	ef	--	--	ef	--	fg	--	ef	ee	fg	eg	eg	eg	ef	--	eg	ef	eg	fg	ef	eg	ef	ef	ef	--	eg	eg	ee	--	ef	ee	--	eg	eg
PtTX3049	<efxeg>	ee	eg	ef	ee	fg	ef	ef	fg	eg	ef	fg	ef	fg	fg	eg	eg	ee	ef	fg	ef	ef	fg	ef	eg	fg	eg	eg	ef	ef	ef	eg	fg	ef	ef	ef	fg	eg	eg	fg	eg	ef	ef	eg	eg	eg	eg	eg	eg
PtTX3058	<lmxll>	lm	ll	ll	lm	lm	ll	ll	lm	ll	ll	ll	ll	--	lm	lm	lm	ll	lm	lm	lm	lm	lm	lm	lm	lm	ll	ll	ll	lm	lm	ll	lm	lm	ll	lm	lm	lm	ll	ll	ll	lm	ll	lm	ll	lm	lm	lm	ll
PtTX3063	<efxeg>	fg	fg	eg	ef	ef	eg	fg	fg	ee	ef	ef	ef	--	ee	fg	eg	ef	ef	eg	fg	fg	eg	ee	eg	fg	eg	fg	ee	ef	ef	ef	fg	ee	ef	fg	ef	eg	eg	eg	ee	eg	ef	ee	ee	fg	fg	ef	ef
PtTX3081	<abxcd>	--	bc	ad	ad	ac	bd	ac	bc	bd	bc	bc	bd	bc	bd	bc	ad	--	ad	bc	bd	ac	ac	bd	ac	ad	bc	bc	bd	ac	ac	bc	ac	bc	bc	ac	bc	--	bd	ac	ad	bd	bd	bd	ad	--	bc	ad	bd
PtTX3105	<abxcd>	bd	ac	bc	ac	bd	bd	bd	bc	ad	ad	ad	ad	bc	bd	ad	ac	ac	bc	ac	ad	bc	bd	bc	bc	bd	bc	bd	ac	ad	bc	ac	bd	ad	bd	ad	ac	bd	bc	bd	ad	bc	ac	bd	ac	bd	ad	--	ac
PtTX3110	<efxeg>	fg	ee	ee	ef	fg	ef	ef	eg	fg	eg	ee	eg	eg	eg	fg	fg	fg	ee	eg	eg	fg	ee	ef	ee	eg	ef	fg	ee	--	fg	fg	ee	ef	ee	ee	ee	fg	fg	eg	ef	eg	eg	ef	ef	ee	fg	fg	ef
PtTX3114	<efxeg>	ef	ef	fg	fg	eg	fg	eg	ee	ef	ef	fg	--	ef	eg	eg	eg	eg	ef	fg	ef	eg	eg	fg	ee	ef	eg	ef	ef	fg	ef	eg	fg	eg	ef	fg	ef	fg	fg	fg	eg	ee	eg	ef	fg	fg	ef	fg	ee
PtTX3116	<lmxll>	--	--	--	--	--	--	ml	--	--	ll	ml	--	--	--	--	--	--	--	--	--	--	--	--	ml	--	--	--	--	--	--	--	--	--	ll	--	--	--	--	--	--	--	--	--	--	--	ll	--	--
PtTX3117	<nnxnp>	--	np	np	nn	np	np	np	np	nn	nn	nn	np	nn	nn	np	nn	--	nn	np	np	nn	nn	nn	np	nn	nn	np	np	np	nn	nn	nn	nn	nn	nn	np	--	nn	nn	nn	np	nn	nn	nn	--	nn	nn	np
PtTX3120	<efxeg>	fg	ee	ee	ef	ee	eg	eg	ee	fg	fg	ef	eg	eg	fg	fg	ef	ee	--	ef	fg	ef	fg	ee	ee	ee	eg	fg	ef	eg	fg	fg	eg	--	eg	ef	ef	fg	ef	ee	fg	ee	ee	ee	ef	eg	ef	eg	fg
PtTX4001	<abxcd>	bd	ad	ad	bd	bc	ad	bd	ad	bd	ac	ad	ad	ac	ac	bc	bc	bd	ad	ac	ac	bc	ad	bd	ad	ac	bd	bc	ad	bd	bc	bc	ad	bd	ad	ad	ad	bc	bc	ac	bd	ac	ac	bd	bd	ad	bc	bc	bc
PtTX4003	<efxeg>	fg	ef	ef	ef	fg	fg	ee	eg	ee	eg	eg	fg	eg	ef	ee	fg	ee	ee	ef	ee	ef	fg	fg	fg	eg	ee	ef	fg	ee	ef	ef	ef	eg	eg	fg	ef	eg	ef	eg	eg	eg	eg	eg	ee	eg	eg	ee	eg
PtTX4030	<abxcd>	ac	ac	ad	ad	bc	bd	bc	bc	bd	ac	bd	bd	ad	bc	ac	bd	bc	bc	ad	ad	bd	ac	ac	ad	bd	bd	bc	ad	ac	ac	bd	ac	bc	ac	ac	bc	ac	ac	ac	--	bc	bc	bd	bc	bc	bd	bc	ad
PtTX4033	<abxcd>	bd	ad	bc	bc	bd	ad	bd	bc	bd	bc	bd	ac	bc	ad	ac	ad	bd	ad	bc	bd	ad	ac	ad	ac	ad	bc	bd	ac	bc	bd	bc	bc	ad	ac	ad	bc	bd	bd	ac	ad	ad	ac	bd	ac	bc	ac	bc	ad
PtTX4058	<efxeg>	fg	ee	eg	fg	ef	eg	eg	eg	ef	ee	fg	--	--	eg	ef	fg	eg	--	ee	fg	eg	ee	eg	ef	eg	ef	ef	eg	eg	eg	ef	eg	ee	fg	eg	ee	ef	ef	ee	ef	eg	ee	ef	fg	ef	fg	ef	ef
PtTX4062	<abxcd>	--	--	--	--	--	--	ca	--	--	bd	bd	--	--	--	--	--	--	--	--	--	--	--	--	bd	--	--	--	--	--	--	--	--	--	ad	--	--	--	--	--	--	--	--	--	--	--	--	--	--
PtTX4079	<lmxll>	--	--	--	--	--	--	lm	--	--	ll	ll	--	--	--	--	--	--	--	--	--	--	--	--	lm	--	--	--	--	--	--	--	--	--	ml	--	--	--	--	--	--	--	--	--	--	--	--	--	--
PtTX4090	<hkxhk>	kk	hk	hh	hk	kk	hh	hk	hk	hh	kk	hh	hh	hh	hk	hh	hk	kk	hk	hk	kk	hk	hk	hk	hh	hk	kk	hh	hh	kk	--	hh	hk	hk	kk	kk	hh	hk	hk	hk	hh	hh	hk	hk	hk	hk	hh	hk	hk
PtTX4092	<efxeg>	--	ef	fg	ef	ef	ee	eg	eg	ef	ee	ef	fg	fg	ee	eg	ee	--	ee	fg	eg	fg	ee	ef	eg	ef	ee	ef	ee	fg	fg	ef	fg	eg	ee	fg	ef	--	ee	ee	ef	fg	ef	fg	ee	ef	ef	eg	fg
PtTX4112	<nnxnp>	nn	np	nn	nn	np	nn	np	np	nn	np	nn	nn	np	np	nn	np	nn	np	nn	np	nn	nn	nn	np	nn	np	nn	nn	nn	--	nn	nn	nn	nn	nn	np	np	nn	nn	nn	nn	np	nn	np	np	np	np	np
PtTX4137	<lmxll>	ml	ll	ll	ml	ml	ll	ml	ml	ml	ll	ml	ll	ml	ll	ll	ml	ll	ml	ll	ml	ml	ml	ml	ll	ml	ml	ll	ll	ml	--	ll	ml	ml	ml	ml	ll	ll	ll	ll	ml	ll	ll	ml	ll	ll	ml	ll	ml
PtTX4181	<abxcd>	bd	bd	ac	bd	ad	ac	ad	bd	ad	ad	ad	ac	bc	bd	bd	bc	ad	ad	bc	bc	ac	--	bd	bc	bc	ac	ad	bc	bd	--	ac	bd	ad	bd	bc	ad	bd	ad	ad	bc	bc	ad	ac	ad	ad	bc	ac	bc
PtTX4214	<abxcd>	--	--	--	--	--	--	da	--	--	cb	db	--	--	--	--	--	--	--	--	--	--	--	--	cb	--	--	--	--	--	--	--	--	--	db	--	--	--	--	--	--	--	--	--	--	--	--	--	--
PtWS1_PCBER-PT1	<efxeg>	fg	--	ef	ef	--	ef	eg	eg	fg	fg	eg	eg	fg	ee	ee	ee	eg	fg	ee	--	--	--	ef	eg	--	ee	fg	fg	ef	fg	ee	ef	fg	fg	ef	fg	ef	ef	ee	ee	eg	ee	fg	ef	ef	eg	ef	--
SsrPt_ctg1376	<abxcd>	--	--	--	--	--	--	da	--	--	db	ca	--	--	--	--	--	--	--	--	--	--	--	--	db	--	--	--	--	--	--	--	--	--	db	--	--	--	--	--	--	--	--	--	--	--	db	--	--
SsrPt_ctg7141	<lmxll>	--	--	--	--	--	--	ml	--	--	ll	ll	--	--	--	--	--	--	--	--	--	--	--	--	ml	--	--	--	--	--	--	--	--	--	ml	--	--	--	--	--	--	--	--	--	--	--	ll	--	--
SsrPt_ctg7444	<abxcd>	--	--	--	--	--	--	ad	--	--	bd	bd	--	--	--	--	--	--	--	--	--	--	--	--	ad	--	--	--	--	--	--	--	--	--	ad	--	--	--	--	--	--	--	--	--	--	--	bd	--	--
SsrPt_ctg9249	<hkxhk>	--	--	--	--	--	--	hk	--	--	hh	hk	--	--	--	--	--	--	--	--	--	--	--	--	hh	--	--	--	--	--	--	--	--	--	hh	--	--	--	--	--	--	--	--	--	--	--	hh	--	--
SsrPt_ctg946	<nnxnp>	--	--	--	--	--	--	pn	--	--	pn	nn	--	--	--	--	--	--	--	--	--	--	--	--	pn	--	--	--	--	--	--	--	--	--	pn	--	--	--	--	--	--	--	--	--	--	--	pn	--	--
***********************************************************
TABLE: Size-estimated SSR allele genotypes for the parental clones of the P. taeda base and qtl pedigrees and for two control-calibration genotypes. Allele names are the GENEMAPPER bin names, in approximate base pair length. Values of 0 occur where a sample was not run in the qtl or base pedigree cohorts established at SIFG, or where an allele call could not be confidently determined, or otherwis…
	base mother		base father		qtl mother		qtl father		control 1		control 2
	20-1010		11-1060		6-1031		8-1070		7-56.		B-145-L
Marker ID	Allele 1	Allele 2	Allele 1	Allele 2	Allele 1	Allele 2	Allele 1	Allele 2	Allele 1	Allele 2	Allele 1	Allele 2
============================================================================================================
PtRIP_0022	0	0	0	0	274	274	271	272	272	272	271	271
PtRIP_0032	0	0	0	0	210	210	210	213	210	213	260	266
PtRIP_0064	268	268	278	279	281	281	279	281	279	279	200	200
PtRIP_0065	161	162	161	161	153	160	159	160	161	161	268	279
PtRIP_0066	0	0	0	0	120	120	120	131	120	131	153	159
PtRIP_0067	241	245	249	249	245	253	245	249	249	249	124	131
PtRIP_0079	0	0	0	0	156	159	156	172	156	175	156	156
PtRIP_0103	221	221	205	207	207	207	217	231	205	239	207	223
PtRIP_0106	192	194	194	196	0	0	0	0	194	204	192	198
PtRIP_0117	0	0	0	0	255	255	243	279	235	235	225	225
PtRIP_0126	177	181	196	198	179	203	173	203	179	198	196	217
PtRIP_0134	165	169	167	169	163	167	167	167	169	169	163	165
PtRIP_0135	206	246	202	216	216	241	218	222	202	250	202	210
PtRIP_0158	240	248	234	238	0	0	226	242	238	238	234	236
PtRIP_0165	231	233	227	250	227	229	227	233	227	250	221	225
PtRIP_0171	215	240	213	223	213	234	213	223	223	238	213	234
PtRIP_0179	192	193	183	192	0	0	0	0	192	192	189	192
PtRIP_0211	162	168	165	168	165	171	171	171	168	177	177	177
PtRIP_0255	133	141	130	141	0	0	0	0	130	141	134	134
PtRIP_0263	178	199	178	204	0	0	0	0	204	204	204	204
PtRIP_0287	242	242	242	246	242	246	246	250	242	246	246	250
PtRIP_0305	251	254	251	254	251	254	251	254	254	254	251	254
PtRIP_0367	220	234	220	234	208	224	208	220	234	234	234	234
PtRIP_0376	0	0	0	0	206	206	212	214	212	216	214	214
PtRIP_0388	226	226	222	226	216	222	222	228	226	226	216	226
PtRIP_0496	229	239	227	231	227	229	229	229	229	231	227	227
PtRIP_0508	107	129	107	109	107	107	107	129	107	107	107	107
PtRIP_0540	224	230	224	224	0	0	0	0	224	227	224	224
PtRIP_0560	112	122	120	122	112	112	112	114	120	126	114	118
PtRIP_0567	169	169	169	173	155	177	165	169	155	173	165	183
PtRIP_0609	169	169	169	177	169	169	169	173	169	177	169	169
PtRIP_0619	203	223	221	221	225	225	221	225	221	223	213	213
PtRIP_0621	182	184	178	200	178	180	178	184	178	198	172	176
PtRIP_0627	207	215	197	219	195	195	182	207	193	197	207	207
PtRIP_0630	0	0	0	0	177	181	177	177	0	0	177	181
PtRIP_0647	0	0	0	0	241	241	235	257	239	239	239	239
PtRIP_0649	228	231	227	243	231	231	222	243	237	243	227	231
PtRIP_0658	237	237	231	237	0	0	0	0	0	0	233	237
PtRIP_0675	185	187	183	210	187	195	200	200	195	210	185	185
PtRIP_0683	0	0	0	0	210	212	212	212	212	212	212	212
PtRIP_0689	172	176	172	174	172	176	172	172	174	180	176	178
PtRIP_0700	199	213	205	229	199	219	217	221	197	205	215	217
PtRIP_0789	203	215	215	227	196	223	196	215	194	215	180	180
PtRIP_0790	0	0	0	0	189	189	169	187	205	205	189	199
PtRIP_0791	188	188	179	179	0	0	0	0	179	190	197	220
PtRIP_0799	214	239	212	222	212	233	212	222	222	237	212	233
PtRIP_0814	109	117	115	117	109	109	109	119	117	117	115	117
PtRIP_0841	220	224	222	222	220	224	224	224	220	222	220	224
PtRIP_0846	124	124	124	126	118	122	122	124	124	130	124	128
PtRIP_0852	221	238	221	240	221	236	227	238	221	240	223	234
PtRIP_0860	239	241	241	241	0	0	0	0	241	241	239	239
PtRIP_0905	219	233	208	219	235	235	217	219	219	219	227	227
PtRIP_0932	0	0	0	0	148	148	146	146	148	148	144	159
PtRIP_0941	173	193	173	177	179	179	164	181	173	173	164	173
PtRIP_0958	129	129	124	133	0	0	0	0	133	133	124	124
PtRIP_0960	204	210	204	210	204	206	212	220	196	210	210	214
PtRIP_0968	223	227	217	235	217	227	205	223	217	231	227	229
PtRIP_0984	235	248	244	252	242	242	238	242	244	252	248	259
PtRIP_0990	232	240	223	250	230	236	213	230	236	248	238	242
PtRIP_1023	191	193	179	191	0	0	0	0	179	195	185	189
PtRIP_1027	240	240	250	260	242	246	244	244	250	250	256	256
PtRIP_1035	0	0	0	0	188	206	204	206	198	198	200	204
PtRIP_1036	193	209	193	240	207	213	193	207	211	241	207	207
PtRIP_1037	171	171	171	173	0	0	0	0	171	171	171	171
PtRIP_1040	217	223	217	217	217	217	217	227	217	217	217	217
PtRIP_1072	238	240	234	240	238	240	242	242	234	238	236	240
PtRIP_1077	247	247	243	247	243	247	245	249	241	247	245	247
PtRIP_9138	0	0	0	0	252	252	249	252	252	252	252	252
PtRIP_9315	234	238	234	234	230	236	233	238	234	242	234	236
PtSIFG_0126	0	0	0	0	231	231	229	251	229	231	229	233
PtSIFG_0145	0	0	0	0	291	295	291	293	289	291	287	295
PtSIFG_0166	246	246	244	246	0	0	0	0	238	246	236	244
PtSIFG_0167	324	326	324	326	326	330	326	326	324	326	316	318
PtSIFG_0168	0	0	0	0	373	375	375	375	373	377	375	375
PtSIFG_0174	342	344	344	346	342	346	348	348	344	344	338	352
PtSIFG_0186	240	240	240	242	0	0	0	0	240	242	240	240
PtSIFG_0193	256	258	256	258	0	0	0	0	256	258	256	256
PtSIFG_0203	135	137	135	138	135	138	133	135	135	135	135	135
PtSIFG_0206	401	411	403	403	403	411	411	413	403	415	401	401
PtSIFG_0209	223	238	223	237	0	0	0	0	223	238	236	236
PtSIFG_0219	146	146	146	150	146	148	146	148	146	150	146	154
PtSIFG_0237	396	404	396	400	408	410	396	396	396	396	404	404
PtSIFG_0245	0	0	0	0	204	215	204	215	215	215	215	215
PtSIFG_0265	426	426	423	426	423	423	423	426	424	424	424	424
PtSIFG_0349	0	0	0	0	440	440	440	443	440	440	440	440
PtSIFG_0371	436	436	432	436	432	436	436	436	432	436	415	441
PtSIFG_0408	342	342	342	347	342	342	342	345	347	347	342	342
PtSIFG_0424	391	397	397	397	391	397	397	397	397	397	397	397
PtSIFG_0437	202	202	199	202	0	0	0	0	202	202	202	202
PtSIFG_0440	334	336	334	336	334	336	336	336	334	334	334	336
PtSIFG_0463	471	474	471	471	0	0	0	0	471	471	471	471
PtSIFG_0493	314	317	314	317	314	317	317	317	314	317	314	317
PtSIFG_0541	300	302	300	300	300	300	300	302	300	300	300	300
PtSIFG_0551	0	0	0	0	467	478	478	478	467	478	467	478
PtSIFG_0561	456	456	462	468	454	460	454	460	466	466	454	466
PtSIFG_0564	0	0	0	0	489	490	486	490	490	490	490	490
PtSIFG_0566	0	0	0	0	135	135	129	141	135	135	135	141
PtSIFG_0587	305	308	308	308	0	0	0	0	308	308	305	308
PtSIFG_0592	416	418	418	424	418	424	416	416	416	418	416	416
PtSIFG_0594	398	398	392	398	398	404	398	404	392	398	392	398
PtSIFG_0596	361	368	361	361	0	0	0	0	361	368	368	368
PtSIFG_0625	0	0	0	0	411	411	411	430	411	411	411	411
PtSIFG_0629	163	163	157	163	157	157	157	163	157	157	157	157
PtSIFG_0635	440	448	440	440	440	448	440	440	440	448	440	440
PtSIFG_0640	377	384	367	377	367	377	369	384	0	0	369	373
PtSIFG_0652	0	0	0	0	166	171	171	171	171	171	171	171
PtSIFG_0715	250	250	250	260	250	253	250	253	250	253	250	250
PtSIFG_0737	450	462	444	456	444	450	450	450	450	456	444	450
PtSIFG_0740	348	352	352	354	354	360	346	348	354	372	354	374
PtSIFG_0745	509	509	491	503	503	509	503	515	503	509	503	509
PtSIFG_1002	115	117	115	115	0	0	0	0	115	121	119	119
PtSIFG_1005	0	0	0	0	158	158	158	163	158	163	158	158
PtSIFG_1018	0	0	0	0	336	339	339	341	339	339	339	339
PtSIFG_1035	143	143	140	143	140	140	140	143	143	143	143	143
PtSIFG_1041	259	262	259	259	0	0	0	0	259	259	259	259
PtSIFG_1051	300	302	300	300	0	0	0	0	300	300	300	300
PtSIFG_1052	142	142	140	142	0	0	0	0	142	142	142	142
PtSIFG_1055	127	130	130	130	127	130	130	130	130	130	127	130
PtSIFG_1062	231	233	227	231	0	0	0	0	231	231	231	231
PtSIFG_1065	0	0	0	0	123	125	123	125	123	123	123	123
PtSIFG_1113	135	137	135	135	0	0	0	0	135	140	139	140
PtSIFG_1120	309	315	309	311	303	307	309	311	309	309	307	309
PtSIFG_1123	134	138	134	136	0	0	0	0	134	136	140	140
PtSIFG_1166	343	343	340	343	0	0	0	0	340	340	340	343
PtSIFG_1178	352	358	349	358	349	349	346	349	358	358	349	352
PtSIFG_1186	228	228	225	228	0	0	0	0	225	225	228	228
PtSIFG_1190	0	0	0	0	309	312	309	312	312	312	312	312
PtSIFG_1207	0	0	0	0	236	245	236	247	236	242	236	238
PtSIFG_1212	340	343	340	340	0	0	0	0	0	0	340	340
PtSIFG_1252	395	395	383	395	0	0	0	0	383	395	383	395
PtSIFG_1260	0	0	0	0	128	128	128	133	128	128	133	133
PtSIFG_1262	510	518	510	510	0	0	0	0	510	518	518	518
PtSIFG_1318	264	264	262	264	0	0	0	0	262	264	264	264
PtSIFG_1325	320	323	323	326	323	326	320	326	323	326	326	326
PtSIFG_2229	458	461	461	461	0	0	0	0	461	461	461	461
PtSIFG_3129	0	0	0	0	335	338	338	338	338	338	338	338
PtSIFG_3145	403	414	406	419	400	411	403	427	419	427	403	403
PtSIFG_3147	184	190	186	186	184	184	182	184	186	190	186	188
PtSIFG_4213	222	222	222	224	224	226	224	226	222	224	224	226
PtSIFG_4218	225	225	223	225	225	227	225	225	223	225	221	221
PtSIFG_4222	346	346	344	346	344	346	344	344	342	346	344	344
PtSIFG_4233	122	124	122	136	122	122	122	124	122	136	122	122
PtSIFG_4245	440	447	440	440	0	0	0	0	440	440	440	443
PtSIFG_4249	0	0	0	0	382	382	382	384	382	390	382	384
PtSIFG_4282	353	357	353	355	0	0	0	0	353	355	344	353
PtSIFG_4304	418	420	416	420	418	420	416	416	420	420	420	420
PtSIFG_4315	0	0	0	0	213	215	213	213	213	213	213	217
PtSIFG_4378	0	0	0	0	287	289	279	287	287	289	289	289
PtSIFG_4394	445	454	449	451	449	458	449	454	449	449	445	458
PtSIFG_4415	0	0	0	0	363	367	367	367	363	363	363	363
PtSIFG_4438	327	331	327	329	0	0	0	0	327	327	327	327
PtSIFG_4446	0	0	0	0	129	129	127	129	129	153	129	129
PtSIFG_4447	162	175	171	171	171	175	162	171	171	175	171	171
PtSIFG_4454	323	328	325	327	321	327	325	327	325	325	319	325
PtSIFG_4458	227	228	228	231	0	0	0	0	228	228	228	228
PtSIFG_4472	275	278	275	278	0	0	0	0	278	278	278	278
PtSIFG_4493	511	517	513	513	0	0	0	0	511	513	511	517
PtSIFG_4502	349	352	349	349	349	349	349	352	349	349	349	349
PtTX2080	182	182	162	182	0	0	0	0	162	162	162	179
PtTX2123	220	223	220	223	0	0	0	0	220	223	220	220
PtTX3011	180	180	208	230	211	211	180	230	230	230	180	217
PtTX3013	154	154	154	157	0	0	0	0	154	154	154	154
PtTX3029	242	285	285	285	285	285	242	285	242	285	285	285
PtTX3034	220	224	220	230	224	230	217	230	227	230	220	220
PtTX3049	332	332	328	336	0	0	0	0	326	328	361	371
PtTX3052	266	286	266	266	0	0	0	0	266	286	336	336
PtTX3063	276	291	288	320	282	288	282	305	270	320	336	336
PtTX3081	261	265	261	277	253	273	257	260	260	260	266	266
PtTX3087	0	0	0	0	0	0	273	279	276	309	282	288
PtTX3110	313	313	313	316	310	316	310	313	310	316	267	274
PtTX3116	170	170	164	167	151	154	154	154	167	167	273	273
PtTX3117	219	222	234	234	222	222	222	234	219	234	310	310
PtTX3118	228	231	231	234	231	234	228	234	231	234	161	161
PtTX4003	185	185	174	178	0	0	0	0	0	0	174	178
PtTX4056	438	465	438	458	0	0	0	0	438	458	201	204
PtTX4058	164	168	166	174	164	168	164	172	164	174	443	467
PtTX4062	182	192	164	182	187	188	181	189	181	182	164	168
PtTX4079	0	0	0	0	235	265	235	235	235	235	171	181
PtTX4092	159	162	180	180	180	183	168	183	162	180	235	265
PtTX4093	331	346	349	355	0	0	0	0	349	349	162	162
PtTX4114	130	134	138	148	136	138	130	138	136	138	346	355
PtTX4137	225	235	203	219	191	217	221	221	183	219	130	140
PtTX4147	212	218	215	221	212	221	212	221	215	221	193	205
PtTX4214	174	202	186	196	186	206	178	184	186	188	180	214
RPtest_09	264	276	267	281	261	273	264	289	281	289	264	264
SsrPt_AA739797	297	297	297	301	297	299	297	299	297	301	297	305
SsrPt_ctg1376	149	170	147	148	154	155	147	153	149	149	155	171
SsrPt_ctg4487b	267	276	264	267	260	268	268	268	263	266	267	267
SsrPt_ctg4698	269	272	272	275	272	275	269	275	272	275	275	275
SsrPt_ctg7141	0	0	0	0	0	0	0	0	500	500	500	500
SsrPt_ctg7444	305	311	305	307	299	303	305	307	305	305	303	305
SsrPt_ctg9249	178	178	175	178	175	178	175	178	175	175	178	178
SsrPt_ctg946	303	309	300	309	300	300	297	300	309	309	300	303
============================================================================================================
[truncated: 123 more columns]
