# Supplementary material for: YouGenMap: a web platform for dynamic multi-comparative mapping and visualization of genetic maps
Source: Front Genet. 2014 Jun 24;5:183. doi: 10.3389/fgene.2014.00183 (PMC4067605; doi:10.3389/fgene.2014.00183)
Supplement: Supplemental File No.3 — Simplified sample data template in OpenDocument Spreadsheet that a user can use to store his/her own data and upload this data into YouGenMap web server. [file DataSheet3.ZIP]

Archive with 1 entries (1 files):
- simple_sample_mapset1.ods
